# Supplementary material for: Multiple Pathways to Red Carotenoid Coloration: House Finches ( Haemorhous mexicanus ) Do Not Use CYP2J19 to Produce Red Plumage
Source: Mol Ecol. 2025 Apr 1;34(9):e17744. doi: 10.1111/mec.17744 (PMC12010460; doi:10.1111/mec.17744)
Supplement: Supplementary file 2 — Data S2. [file MEC-34-e17744-s002.xlsx]

## Sheet: Table S1
Table S1. Differential expression analysis results (using DESeq2) comparing expression in the growing feather follicles of molting and non-molting male house finches. rlog-normalized read counts for each sample used in the analysis are presented at right.
		DESeq2 results						Normalized read counts: Molt				Normalized read counts: Non-molt
Gene symbol	Gene description	Mean of normalized counts for all samples	log2 fold change	log2 fold change standard error estimates	Wald statistic	Wald test p-value	Benjamini-Hochberg adjusted p-value	PM5	PM6	PM9	PM10	M614	M615	M616
LOC132336697	N-alpha-acetyltransferase 20	1701.76	-0.502644	0.291763	-1.72278	0.0849279	0.286991	10.3836	10.6057	10.4002	10.776	11.0916	10.23	11.1078
LOC132336763	uncharacterized LOC132336763	50.1837	-0.459202	0.75411	-0.608933	0.542569	0.780167	5.74215	5.38297	5.55597	5.60255	5.70117	5.64569	5.62689
LOC132336801	uncharacterized LOC132336801	97.9485	-0.368206	0.453563	-0.811808	0.416902	0.690678	6.62391	6.53864	6.56932	6.505	6.73958	6.5313	6.69021
SMARCD3	SWI/SNF related, matrix associated, actin dependent regulator of chromatin, subfamily d, member 3	997.602	0.0774878	0.203308	0.381136	0.703102	0.872233	10.0473	10.0199	9.81271	10.0198	9.79987	9.92333	10.0561
LOC132337192	uncharacterized LOC132337192	6.19473	-1.43889	2.28778	-0.628947	0.529383	NA	2.63195	2.54732	2.54672	2.54695	2.58674	2.65866	2.56649
CHPF2	chondroitin polymerizing factor 2	664.531	-0.212061	0.274275	-0.773168	0.439423	0.708788	9.40576	8.9081	9.46355	9.37594	9.34597	9.406	9.53417
ABCF2	ATP binding cassette subfamily F member 2	1194.93	-0.430365	0.208543	-2.06368	0.0390479	0.175359	10.0444	9.98152	10.3401	9.94587	10.3424	10.3692	10.3645
LOC132337495	late histone H2B.L4	3.30478	-1.48588	3.09125	-0.480671	0.63075	NA	1.68596	1.68576	1.68544	1.73003	1.74624	1.68535	1.71944
ASB10	ankyrin repeat and SOCS box containing 10	4.15397	1.59257	3.31036	0.481086	0.630455	NA	1.94155	1.94129	1.94086	2.0807	1.97841	1.94073	1.94076
GBX1	gastrulation brain homeobox 1	5.74267	-0.583351	2.31337	-0.252165	0.800914	NA	2.45906	2.45873	2.56703	2.45838	2.48919	2.51354	2.50177
AGAP3	ArfGAP with GTPase domain, ankyrin repeat and PH domain 3	947.398	-0.933626	0.201742	-4.62783	3.7e-06	0.000147	9.50488	9.67541	9.44099	9.68187	10.1651	10.2024	10.065
TMUB1	transmembrane and ubiquitin like domain containing 1	143.402	-0.393793	0.466509	-0.844128	0.398598	0.67883	7.10443	7.24562	6.78018	7.11648	7.29469	7.24628	7.06998
FASTK	Fas activated serine/threonine kinase	862.905	-0.35978	0.19345	-1.85981	0.0629119	0.23878	9.67297	9.53741	9.66761	9.71892	9.87302	9.93166	9.78386
SLC4A2	solute carrier family 4 member 2	605.646	-0.536868	0.240828	-2.22926	0.0257966	0.13326	9.13681	9.04276	9.11354	9.06201	9.61091	9.25889	9.25546
CDK5	cyclin dependent kinase 5	483.588	-0.549433	0.46047	-1.1932	0.232791	0.514088	7.78568	8.96785	8.7582	8.96672	9.03497	9.05727	8.95481
ASIC3	acid sensing ion channel subunit 3	63.9675	0.107512	0.589345	0.182427	0.855248	0.944939	5.97625	6.06666	5.85828	6.04217	6.08905	5.89925	5.90129
ABCB8	ATP binding cassette subfamily B member 8	404.943	-0.464617	0.279496	-1.66234	0.0964454	0.311387	8.51266	8.4007	8.49119	8.72705	8.92109	8.74065	8.64543
ATG9B	autophagy related 9B	1760.91	1.16548	0.23041	5.05827	4.23e-07	2.27e-05	11.2148	11.197	10.759	10.7314	10.2973	10.3423	10.1028
NOS3	nitric oxide synthase 3	103.712	0.0787424	0.628487	0.125289	0.900295	0.964409	6.47129	6.65769	6.46512	6.87181	6.35129	6.40931	6.94246
KCNH2	potassium voltage-gated channel subfamily H member 2	61.3687	-0.75495	0.84026	-0.898472	0.368934	0.654648	5.61711	5.5498	5.63155	6.1186	5.92815	6.05493	5.73942
AOC1	amine oxidase copper containing 1	1.21121	-3.68235	3.65633	-1.00712	0.313878	NA	0.254774	0.254704	0.254586	0.25463	0.25454	0.296068	0.264382
LOC132341241	serine/arginine repetitive matrix protein 5-like	435.315	-1.01095	0.316043	-3.19879	0.00138008	0.0157034	8.16789	8.30298	8.68959	8.5959	9.0625	9.0121	8.87878
LOC132340157	zinc finger protein 135-like	1540.72	-0.0753651	0.224895	-0.335112	0.737541	0.89007	10.696	10.6882	10.2694	10.5374	10.8092	10.5548	10.4264
RARRES2	retinoic acid receptor responder 2	219.775	-0.559373	0.338139	-1.65427	0.0980729	0.315081	7.65445	7.45882	7.76635	7.72715	7.90668	7.92605	7.82842
LRRC61	leucine rich repeat containing 61	166.202	-0.289585	0.420089	-0.689342	0.490608	0.744626	7.0868	7.41688	7.16835	7.50448	7.43367	7.33648	7.46995
ZNF467	zinc finger protein 467	181.013	-0.0760194	0.570865	-0.133165	0.894063	0.961863	7.14643	7.74315	7.65236	6.84073	7.39436	7.54462	7.39288
LOC132339254	SCO-spondin-like	6.38089	-0.0267759	2.12372	-0.012608	0.989941	NA	2.58363	2.58327	2.58824	2.72096	2.59152	2.63378	2.64055
TBRG4	transforming growth factor beta regulator 4	770.508	-0.259301	0.257461	-1.00715	0.313864	0.603774	9.59206	9.65266	9.48653	9.27339	9.86761	9.66023	9.40779
LOC132339523	NA	4.26873	0.355118	2.89577	0.122633	0.902398	NA	2.02419	2.02395	2.13204	2.02369	2.0632	2.05162	2.02345
NACAD	NAC alpha domain containing	38.3274	-1.00185	1.02073	-0.981504	0.326345	0.614076	4.97439	5.10658	5.12596	5.30518	5.14393	5.28168	5.38373
CCM2	CCM2 scaffold protein	668.711	-0.473972	0.260338	-1.82061	0.0686668	0.251784	8.88888	9.36468	9.39219	9.26251	9.54398	9.50743	9.49897
LOC132322315	uncharacterized LOC132322315	58.0063	-0.638634	0.924681	-0.690654	0.489783	0.744289	5.47805	5.94637	5.69639	5.81005	5.83114	5.83334	5.94717
LOC132339530	NA	3.7793	0.600501	3.42517	0.17532	0.860828	NA	1.92259	1.82022	1.81986	1.81999	1.87314	1.81975	1.81978
LOC132339526	NA	3.73181	-3.89415	2.55237	-1.5257	0.127085	NA	1.86213	1.86191	1.87257	1.86168	1.92223	1.88493	1.92343
PTPN23	protein tyrosine phosphatase non-receptor type 23	1226.92	-0.361606	0.263568	-1.37196	0.170074	0.433261	9.95778	10.2238	9.87397	10.4201	10.4936	10.4998	10.0514
SCAP	SREBF chaperone	699.994	-0.550796	0.266614	-2.06589	0.0388385	0.174817	9.44258	9.44354	9.02066	9.16834	9.72318	9.65928	9.3911
ELP6	elongator acetyltransferase complex subunit 6	212.675	-0.749603	0.426786	-1.75639	0.0790215	0.274724	7.24577	7.58421	7.57508	7.71317	7.98663	7.96914	7.52491
CSPG5	chondroitin sulfate proteoglycan 5	214.396	-1.12453	0.465412	-2.4162	0.0156836	0.0949281	7.23461	7.55612	7.2106	7.65993	8.08109	7.46161	8.03385
SMARCC1	SWI/SNF related, matrix associated, actin dependent regulator of chromatin subfamily c member 1	2946.86	-0.704477	0.253711	-2.7767	0.00549144	0.0444203	10.7758	11.1702	11.6043	11.3669	11.5519	11.808	11.852
DHX30	DExH-box helicase 30	1161.27	0.0575434	0.219004	0.26275	0.792744	0.917698	10.0713	10.4639	10.0177	10.1516	10.2115	10.1738	10.0752
MAP4	microtubule associated protein 4	3388.99	0.686991	0.194886	3.52509	0.000423	0.00636231	12.1114	11.9188	11.8789	11.5602	11.485	11.3428	11.437
CDC25A	cell division cycle 25A	286.68	-0.950007	0.306294	-3.10161	0.00192469	0.0204279	7.76428	7.85529	8.02566	8.01064	8.28816	8.45945	8.29843
LOC132341700	E3 ubiquitin-protein ligase TRIM7-like	70.7179	-0.887607	1.71876	-0.516422	0.605559	0.819005	6.24463	5.50428	5.55365	5.84184	6.19557	6.23988	5.57088
ZNF777	zinc finger protein 777	804.994	0.126591	0.257196	0.492195	0.622581	0.829603	9.88316	9.54537	9.39536	9.79812	9.75103	9.46601	9.56044
LOC132340430	tigger transposable element-derived protein 3-like	492.544	0.0028332	0.275739	0.0102749	0.991802	0.99692	9.06383	9.09239	8.70624	8.83056	8.92069	9.06163	8.8017
LOC132341904	zinc finger protein 180-like	686.286	-0.0524265	0.217438	-0.24111	0.80947	0.925972	9.45944	9.35934	9.24128	9.5433	9.41177	9.45743	9.44019
LOC132341334	uncharacterized LOC132341334	178.182	-0.158073	0.420758	-0.375686	0.70715	0.874074	7.54555	7.6074	7.10774	7.38217	7.53564	7.46763	7.45989
LOC132341574	zinc finger protein 282-like	248.026	-0.620116	0.387222	-1.60145	0.109277	0.33514	7.77813	7.94345	7.95111	7.43943	8.06919	8.16088	7.96075
LOC132340605	zinc finger protein 282-like	553.87	-0.255857	0.249656	-1.02484	0.305441	0.593662	8.79526	9.21434	9.05714	9.06412	9.14317	9.21039	9.1978
LOC132340282	uncharacterized LOC132340282	86.9777	-0.539658	0.515211	-1.04745	0.294892	0.582751	6.47041	6.24928	6.41131	6.295	6.6072	6.48344	6.36941
LOC132322409	zinc finger protein 777-like	454.126	0.182738	0.285059	0.641052	0.521489	0.767118	8.92095	9.0709	8.57773	8.78741	8.8551	8.71363	8.70363
LOC132322365	zinc finger protein 777-like	252.266	-0.342762	0.302397	-1.13348	0.257011	0.540229	7.87978	8.05859	7.84662	7.81859	8.08671	8.03882	8.03153
LOC132339278	uncharacterized LOC132339278	218.042	0.172685	0.462646	0.373254	0.708959	0.874723	7.28832	8.13652	7.8008	7.58138	7.71808	7.61799	7.7099
CAMP	cathelicidin antimicrobial peptide	7.75176	0.748985	2.58333	0.28993	0.77187	0.907616	2.77329	2.99185	2.77196	2.77227	2.87459	2.77698	2.77177
LOC132339292	serine/arginine repetitive matrix protein 3-like	14.4716	-3.05789	1.66633	-1.8351	0.0664904	0.247495	3.71065	3.70976	3.70825	3.7947	3.88453	3.8728	3.8875
KLHL18	kelch like family member 18	93.2609	-0.270681	0.460279	-0.58808	0.556479	0.787907	6.47917	6.39601	6.53872	6.5965	6.54004	6.59259	6.59486
KIF9	kinesin family member 9	67.3988	0.0500267	0.809377	0.0618088	0.950715	0.982489	6.30907	5.69429	6.06325	5.69875	6.0243	6.02302	5.85727
LOC132322715	uncharacterized LOC132322715	5.63964	0.344189	2.10714	0.163344	0.870247	NA	2.43807	2.43774	2.52669	2.49442	2.50248	2.45131	2.44702
SETD2	SET domain containing 2, histone lysine methyltransferase	1320.45	-0.389592	0.195036	-1.99754	0.045767	0.194716	10.0773	10.2123	10.4204	10.2504	10.4076	10.4755	10.5893
LOC132322929	tumor necrosis factor receptor superfamily member 16-like	855.568	-0.996283	0.191616	-5.19936	2e-07	1.26e-05	9.45315	9.44182	9.33975	9.42373	10.1092	9.96966	9.93739
LOC132339310	D-serine dehydratase-like	2.69822	0.133037	2.98699	0.0445387	0.964475	NA	1.44181	1.37527	1.375	1.3751	1.39306	1.38932	1.38993
NBEAL2	neurobeachin like 2	630.363	-0.309935	0.268704	-1.15344	0.248729	0.532655	9.36627	9.40306	9.04373	8.94825	9.48169	9.36338	9.29538
CCDC12	coiled-coil domain containing 12	401.207	-0.768909	0.36306	-2.11785	0.0341874	0.160875	8.20816	8.02398	8.71784	8.5727	8.83761	8.89625	8.69028
PTH1R	parathyroid hormone 1 receptor	392.149	-0.235872	0.398874	-0.591345	0.55429	0.786664	8.91341	8.43897	7.94012	8.56924	8.63301	8.71758	8.57578
TMIE	transmembrane inner ear	27.695	-1.38308	1.36172	-1.01569	0.309777	0.599527	4.83931	4.55094	4.64103	4.54911	4.80608	4.7757	4.81214
ALS2CL	ALS2 C-terminal like	1414.34	0.4578	0.282135	1.62263	0.104669	0.327496	10.81	10.8129	10.0302	10.3859	10.0873	10.2952	10.3954
JMJD4	jumonji domain containing 4	77.4101	0.0957803	0.549511	0.174301	0.861629	0.948984	6.12655	6.31124	6.41031	6.1806	6.24062	6.15184	6.32951
SNAP47	synaptosome associated protein 47	379.047	-0.418076	0.346019	-1.20824	0.226953	0.508236	8.08095	8.71963	8.28723	8.57437	8.6101	8.58449	8.76195
WNT9A	Wnt family member 9A	101.017	-0.732859	0.594926	-1.23185	0.218006	0.497252	6.49191	6.37998	6.2723	6.78166	6.53531	6.88734	6.66126
WNT3A	Wnt family member 3A	507.674	-0.609654	0.419239	-1.45419	0.145893	0.39745	8.95312	8.24034	8.45232	9.16692	9.43829	9.00653	8.74451
ARF1	ADP ribosylation factor 1	2306.17	0.105482	0.21423	0.492378	0.622452	0.829603	11.1107	10.8727	11.4062	11.3087	11.0005	11.0861	11.2682
C1H1orf35	chromosome 1 C1orf35 homolog	851.041	0.431087	0.246166	1.7512	0.0799107	0.27668	10.0006	9.91298	9.70428	9.62243	9.64191	9.33077	9.6895
MRPL55	mitochondrial ribosomal protein L55	1024.08	0.604709	0.272701	2.21748	0.0265905	0.136194	9.94998	9.8758	9.97295	10.5316	9.61174	9.73367	9.88737
GUK1	guanylate kinase 1	358.807	0.186377	0.290412	0.641769	0.521023	0.766928	8.47422	8.38362	8.40856	8.75019	8.35206	8.41926	8.49988
GJC2	gap junction protein gamma 2	24.1459	1.01622	0.864536	1.17546	0.239812	0.521724	4.51839	4.70342	4.56278	4.598	4.5073	4.51216	4.51607
IBA57	iron-sulfur cluster assembly factor IBA57	53.8944	-0.974927	0.60997	-1.59832	0.109972	0.336581	5.68361	5.71764	5.54897	5.63014	5.78387	5.84851	5.82315
LOC132323237	uncharacterized LOC132323237	78.0586	0.362095	0.602647	0.60084	0.547946	0.782983	6.22385	6.32227	6.08981	6.44864	6.36717	6.05065	6.14546
OBSCN	obscurin, cytoskeletal calmodulin and titin-interacting RhoGEF	21.3479	2.31855	1.10376	2.1006	0.0356761	0.165851	4.38806	4.22023	4.22205	4.54692	4.21416	4.21241	4.17163
LOC132323290	7-alpha-hydroxycholest-4-en-3-one 12-alpha-hydroxylase	24.9368	1.55018	1.17958	1.31418	0.188786	0.45954	4.39646	4.54418	4.64927	4.77344	4.45928	4.50571	4.4455
ACKR2	atypical chemokine receptor 2	13.8686	1.00201	1.63504	0.612836	0.539985	0.778519	3.62581	3.62494	3.89518	3.76023	3.67531	3.70194	3.66526
HIGD1A	HIG1 hypoxia inducible domain family member 1A	260.43	0.722504	0.323816	2.23122	0.0256667	0.132748	7.99012	7.96237	8.34367	8.13023	7.76758	7.82062	7.84244
CCDC13	coiled-coil domain containing 13	35.5183	0.122714	0.813353	0.150874	0.880075	0.957383	5.12772	5.25837	5.11178	4.9823	5.17361	5.05252	5.10099
HHATL	hedgehog acyltransferase like	12.8335	7.31857	2.10221	3.48138	0.000499	0.00714527	3.74448	3.56255	3.43143	3.53062	3.43087	3.431	3.43111
KLHL40	kelch like family member 40	4.70386	2.87881	2.80881	1.02492	0.3054	NA	2.11706	2.11677	2.14538	2.26787	2.11608	2.13628	2.11616
ZBTB47	zinc finger and BTB domain containing 47	1938.54	0.72623	0.24183	3.00305	0.00267285	0.026186	11.4124	11.0464	10.7783	10.9575	10.7381	10.6767	10.3531
NKTR	natural killer cell triggering receptor	3420.56	0.11067	0.213858	0.517491	0.604814	0.818627	11.9264	11.9646	11.3616	11.7023	11.6442	11.7874	11.6275
LOC132323416	uncharacterized LOC132323416	85.004	0.836742	0.540359	1.54849	0.121503	0.358839	6.5603	6.4613	6.24825	6.4866	6.1579	6.3717	6.20493
SEC22C	SEC22 homolog C, vesicle trafficking protein	216.191	0.329805	0.361543	0.912215	0.361655	0.648003	7.95468	7.72821	7.68547	7.78342	7.47441	7.64471	7.82987
VIPR1	vasoactive intestinal peptide receptor 1	12.063	3.98094	1.69216	2.35258	0.0186438	0.10684	3.42019	3.63717	3.484	3.58686	3.42719	3.41806	3.4333
LOC132339318	vasoactive intestinal polypeptide receptor 1-like	8.59708	1.12711	1.84209	0.611865	0.540627	0.778846	3.09198	3.07976	3.01472	3.13801	3.05054	3.01447	3.0732
ADCYAP1R1	ADCYAP receptor type I	101.057	-0.0895305	0.564381	-0.158635	0.873957	0.955148	6.47487	6.83283	6.50556	6.55194	6.87283	6.42555	6.51897
AQP1	aquaporin 1 (Colton blood group)	5012.23	0.671185	0.180726	3.71383	0.000204	0.00361887	12.5853	12.4771	12.4186	12.3009	11.9743	12.1872	11.7778
MINDY4	MINDY lysine 48 deubiquitinase 4	69.9327	-0.254836	0.555112	-0.459072	0.646182	0.841361	6.21299	6.01276	6.11439	5.99317	6.07075	6.11331	6.23162
CRHR2	corticotropin releasing hormone receptor 2	120.832	-0.0626928	0.554359	-0.113091	0.909959	0.968363	7.19388	6.63835	6.57576	6.88027	6.79427	6.98141	6.84049
GARS1	glycyl-tRNA synthetase 1	1836.05	0.147991	0.213623	0.692766	0.488456	0.743467	10.6343	10.6832	11.1313	10.9741	10.8384	10.7437	10.7556
CTDSPL	CTD small phosphatase like	3868.27	0.222724	0.191436	1.16344	0.24465	0.528069	12.1927	12.0082	11.7584	11.8884	11.931	11.8837	11.6291
VILL	villin like	745.558	0.505524	0.202131	2.50098	0.0123852	0.080169	9.6235	9.60603	9.74078	9.61486	9.30503	9.29647	9.46106
PLCD1	phospholipase C delta 1	4100.19	0.887403	0.2199	4.03548	5.45e-05	0.00130049	12.0898	12.2251	12.5287	11.8057	11.6932	11.5107	11.5664
DLEC1	DLEC1 cilia and flagella associated protein	47.6669	0.306111	0.673542	0.454479	0.649484	0.843317	5.65913	5.40994	5.5703	5.63715	5.5373	5.5495	5.49059
ACAA1	acetyl-CoA acyltransferase 1	453.459	0.107429	0.258745	0.415192	0.678002	0.85939	8.72547	8.67968	8.98986	8.94027	8.83159	8.73237	8.79739
LOC132323528	mitogen-activated protein kinase kinase kinase 3-like	633.741	0.122603	0.214102	0.572638	0.56689	0.794844	9.39635	9.42345	9.2502	9.25429	9.3239	9.1911	9.27566
LOC132323545	uncharacterized LOC132323545	1.70939	-1.59504	3.41941	-0.466466	0.640882	NA	0.766304	0.766203	0.787847	0.766097	0.779387	0.789398	0.780715
LOC132323550	cryptochrome DASH-like	244.308	0.156826	0.292851	0.535514	0.592295	0.8112	7.99409	7.8886	7.97488	7.9689	7.97373	7.85337	7.84151
MYD88	MYD88 innate immune signal transduction adaptor	505.16	0.397204	0.278943	1.42396	0.154457	0.410258	9.09338	9.08105	8.84582	9.15815	8.57471	8.94466	8.95498
OXSR1	oxidative stress responsive kinase 1	126.397	-1.09386	0.494396	-2.21252	0.0269304	0.137139	6.57355	6.64172	6.88576	6.89445	6.90895	7.22614	7.14719
LOC132323569	solute carrier family 22 member 13-like	7.36251	3.63465	2.16366	1.67987	0.0929834	NA	2.92094	2.73345	2.79065	2.78101	2.75179	2.73243	2.73249
XIRP1	xin actin binding repeat containing 1	2.99455	0.704935	2.92061	0.241366	0.809272	NA	1.56698	1.5378	1.5375	1.59471	1.57308	1.53741	1.54243
CSRNP1	cysteine and serine rich nuclear protein 1	242.662	0.550786	0.315364	1.74651	0.0807225	0.278382	7.90263	8.08801	8.02933	7.96644	7.84758	7.62454	7.82091
GORASP1	golgi reassembly stacking protein 1	314.478	0.441432	0.366727	1.20371	0.228703	0.509789	7.93389	8.44675	8.2984	8.60059	7.99834	8.14255	8.27578
WDR48	WD repeat domain 48	647.074	-0.0912076	0.235555	-0.387203	0.698606	0.869821	9.19346	9.4464	9.35858	9.22322	9.19265	9.48074	9.39197
LOC132339346	sodium channel protein type 5 subunit alpha-like	2.52555	0.539897	3.44266	0.156825	0.875383	NA	1.28847	1.28832	1.28807	1.35699	1.29701	1.31621	1.28802
LOC132323604	sodium channel protein type 5 subunit alpha-like	2.72125	5.09187	3.69619	1.3776	0.168327	NA	1.32976	1.32959	1.3293	1.44586	1.32919	1.32922	1.32924
LOC132323610	sodium channel protein type 5 subunit alpha-like	10.8307	1.9595	1.48416	1.32027	0.186743	0.456792	3.32434	3.47528	3.40351	3.45758	3.34507	3.33686	3.36208
EXOG	exo/endonuclease G	1273.97	-0.396779	0.306339	-1.29523	0.195241	0.46796	10.5515	10.2913	9.7026	9.95372	10.1407	10.384	10.6782
ACVR2B	activin A receptor type 2B	224.121	0.130335	0.376264	0.346392	0.729048	0.885433	7.99144	7.6545	7.59375	7.94255	7.89691	7.69681	7.66449
XYLB	xylulokinase	30.8611	0.748022	0.863868	0.865898	0.386546	0.668569	4.98978	4.8764	5.05045	4.81042	4.93616	4.80957	4.82242
NUB1	negative regulator of ubiquitin like proteins 1	849.591	-0.526114	0.240431	-2.18821	0.0286543	0.142625	9.32078	9.46071	9.76141	9.67805	9.80385	9.83144	10.005
WDR86	WD repeat domain 86	227.104	0.529552	0.428373	1.23619	0.216386	0.495367	8.19688	7.50793	7.76865	7.87473	7.48394	7.8462	7.58602
CRYGN	crystallin gamma N	17.2259	-0.666092	1.38786	-0.479942	0.631269	0.834399	3.97834	4.0548	4.17859	3.96644	4.11691	4.10012	4.06592
RHEB	Ras homolog, mTORC1 binding	1529.37	0.472017	0.178344	2.64666	0.00812907	0.05889	10.8659	10.5755	10.6337	10.6588	10.4204	10.3412	10.4031
PRKAG2	protein kinase AMP-activated non-catalytic subunit gamma 2	1036.16	0.788799	0.173496	4.5465	5.45e-06	0.000201	10.1939	10.2033	10.2124	10.0995	9.70917	9.6694	9.72395
LOC132323742	uncharacterized LOC132323742	17.4574	0.00441324	1.10933	0.0039783	0.996826	0.999138	4.04568	4.09128	4.06016	4.1904	4.13832	4.01809	4.13444
GALNT11	polypeptide N-acetylgalactosaminyltransferase 11	422.984	-0.298157	0.330497	-0.902146	0.366979	0.653168	8.46688	8.54853	8.9936	8.41616	8.61752	8.82299	8.90428
KMT2C	lysine methyltransferase 2C	4892.74	0.433395	0.174484	2.48387	0.0129962	0.0827265	12.4808	12.5379	12.1522	12.246	12.1431	12.0464	12.0162
XRCC2	X-ray repair cross complementing 2	162.595	0.512977	0.50303	1.01977	0.307836	0.596924	7.63989	7.09851	7.44066	7.15166	6.92573	7.3377	7.2519
ACTR3B	actin related protein 3B	801.141	0.309111	0.188126	1.64311	0.100361	0.319829	9.70005	9.66317	9.76342	9.73437	9.59408	9.48037	9.52894
DPP6	dipeptidyl peptidase like 6	135.973	0.0532902	0.585143	0.0910721	0.927435	0.974764	7.30342	6.57583	6.82469	7.22949	6.97839	7.13813	6.90971
PAXIP1	PAX interacting protein 1	322.03	0.0986837	0.32479	0.303838	0.761251	0.902955	8.51704	8.29785	8.4477	8.01283	8.34593	8.26996	8.25404
INSIG1	insulin induced gene 1	1086.67	0.92328	0.279814	3.29962	0.000968	0.0118431	10.2223	10.1161	10.6646	9.83682	9.79463	9.5687	9.69176
EN2	engrailed homeobox 2	1.85578	0.00772724	3.57302	0.00216267	0.998274	NA	0.857326	0.857218	0.857036	0.901573	0.856965	0.856982	0.891071
RBM33	RNA binding motif protein 33	365.919	0.222201	0.258143	0.86077	0.389365	0.671339	8.60577	8.62719	8.42607	8.55123	8.41424	8.40147	8.52197
SHH	sonic hedgehog signaling molecule	1419.57	-0.123213	0.202615	-0.608115	0.543111	0.7804	10.4381	10.5653	10.1892	10.5013	10.4425	10.6401	10.436
LMBR1	limb development membrane protein 1	609.89	0.834896	0.281943	2.96122	0.00306419	0.0289827	8.96993	9.60903	9.49696	9.38648	8.96849	8.96493	8.85757
NOM1	nucleolar protein with MIF4G domain 1	392.578	-0.478137	0.289781	-1.64999	0.0989445	0.316593	8.2328	8.60505	8.61949	8.46207	8.75732	8.62652	8.80512
UBE3C	ubiquitin protein ligase E3C	627.547	0.345066	0.220543	1.56462	0.117672	0.35168	9.27985	9.35267	9.50459	9.30635	9.08083	9.24985	9.184
DNAJB6	DnaJ heat shock protein family (Hsp40) member B6	1481.2	-0.375522	0.20763	-1.80862	0.0705106	0.255669	10.2995	10.6243	10.3408	10.362	10.5042	10.5925	10.8374
PTPRN2	protein tyrosine phosphatase receptor type N2	29.4445	-1.31011	1.0639	-1.23142	0.218164	0.497387	4.83777	4.83301	4.75901	4.6634	4.94757	4.87832	4.92599
NCAPG2	non-SMC condensin II complex subunit G2	110.646	-0.518068	0.436508	-1.18685	0.235288	0.516711	6.65886	6.69007	6.63664	6.83722	6.93873	6.83121	6.79364
ESYT2	extended synaptotagmin 2	644.157	-0.12022	0.215509	-0.557842	0.576952	0.801131	9.22681	9.44281	9.2112	9.29939	9.32954	9.42324	9.34498
DYNC2I1	dynein 2 intermediate chain 1	715.133	-0.443341	0.224414	-1.97555	0.0482059	0.202052	9.5219	9.42784	9.23221	9.20614	9.59401	9.6457	9.59012
VIPR2	vasoactive intestinal peptide receptor 2	1.92794	1.02468	3.58174	0.286085	0.774813	NA	0.910448	0.910337	0.968746	0.910219	0.927953	0.914846	0.910108
ZMYND11	zinc finger MYND-type containing 11	914.188	0.204869	0.204994	0.999389	0.317606	0.607074	9.91112	9.7208	9.98564	9.89646	9.73092	9.87747	9.66178
DIP2C	disco interacting protein 2 homolog C	304.758	-0.0149781	0.303971	-0.0492747	0.9607	0.986755	8.45929	8.18282	8.15373	8.12863	8.24722	8.32898	8.15575
LOC132324006	uncharacterized LOC132324006	2.00903	-4.4122	3.64615	-1.2101	0.226241	NA	0.963793	0.963678	0.963484	0.963556	0.981247	0.963427	1.02969
LARP4B	La ribonucleoprotein 4B	491.229	0.144157	0.283203	0.509024	0.610735	0.821862	8.62358	9.04347	9.08147	9.03277	8.9241	8.74899	8.97132
GTPBP4	GTP binding protein 4	6650.39	0.0874167	0.160687	0.544019	0.586428	0.807368	12.5741	12.8505	12.7126	12.7341	12.4935	12.7142	12.7602
IDI1	isopentenyl-diphosphate delta isomerase 1	349.462	-0.961185	0.399877	-2.4037	0.0162301	0.0974429	7.75616	8.34225	8.42227	7.96325	8.85227	8.60119	8.37997
WDR37	WD repeat domain 37	373.959	0.439539	0.314311	1.39842	0.161987	0.421173	8.90978	8.5716	8.31708	8.55931	8.41788	8.38686	8.38408
ADARB2	adenosine deaminase RNA specific B2 (inactive)	11.3071	3.45023	2.54868	1.35373	NA	NA	3.10806	3.10724	3.10585	3.54115	3.14467	3.10543	3.10554
PFKP	phosphofructokinase, platelet	2535.37	-0.246273	0.164221	-1.49964	0.133707	0.378523	11.2497	11.2265	11.3438	11.0918	11.4962	11.3726	11.3087
PITRM1	pitrilysin metallopeptidase 1	1701.73	-0.168489	0.206756	-0.814917	0.41512	0.690141	10.3692	10.8358	10.7388	10.7165	10.8487	10.8385	10.6674
KLF6	KLF transcription factor 6	482.021	0.377272	0.249627	1.51134	0.130701	0.373215	9.07916	9.10721	8.8793	8.84281	8.82976	8.69082	8.82872
LOC132339441	uncharacterized LOC132339441	5.11235	4.01652	2.77103	1.44947	0.147206	NA	2.35523	2.24377	2.24328	2.33159	2.24309	2.24313	2.25326
LOC132339452	uncharacterized LOC132339452	4.09303	-1.95515	2.48867	-0.78562	0.43209	NA	2.0004	2.00016	2.04299	1.99991	2.02634	2.05492	2.04789
LOC132324097	uncharacterized LOC132324097	49.5545	0.230298	0.594259	0.387538	0.698358	0.869777	5.61297	5.60053	5.69739	5.65145	5.56309	5.60436	5.64421
FZD8	frizzled class receptor 8	467.821	-0.705273	0.313369	-2.25062	0.0244097	0.128402	8.75656	8.51988	8.59183	8.75499	9.36974	8.84442	8.77798
GJD4	gap junction protein delta 4	10.8023	7.07083	2.49814	2.83044	0.00464837	0.0393185	3.47236	3.12603	3.12477	3.23488	3.12428	3.12439	3.12449
CCNY	cyclin Y	231.7	-0.0806416	0.421535	-0.191305	0.848287	0.942121	7.48563	7.53618	8.02464	8.0527	7.80193	7.84046	7.89557
LOC132339361	uncharacterized LOC132339361	142.45	-0.683725	0.579702	-1.17944	0.238222	0.520334	6.53786	7.20043	7.06972	7.03291	7.35454	7.12647	7.17544
CREM	cAMP responsive element modulator	512.815	0.334644	0.354601	0.94372	0.345313	0.633707	9.20156	9.33464	8.59963	8.88064	9.0392	8.53884	8.94368
CUL2	cullin 2	642.837	-0.0289633	0.262392	-0.110382	0.912106	0.969035	9.45792	9.27237	9.45983	8.99109	9.26364	9.27856	9.43501
PARD3	par-3 family cell polarity regulator	2493.09	0.0591424	0.148182	0.399119	0.689806	0.866054	11.3224	11.3686	11.2195	11.2827	11.2047	11.2636	11.3102
NRP1	neuropilin 1	2663.34	0.167009	0.241196	0.692421	0.488673	0.743704	11.2457	11.407	11.5124	11.4705	10.8352	11.3319	11.6052
ITGB1	integrin subunit beta 1	1702.48	-0.43134	0.214685	-2.00917	0.0445186	0.19092	10.4861	10.4111	10.9007	10.505	10.9145	10.7859	10.9144
EPC1	enhancer of polycomb homolog 1	713.564	0.00598076	0.228527	0.026171	0.979121	0.992556	9.57756	9.61522	9.26492	9.40941	9.52312	9.48335	9.40564
LOC132324364	uncharacterized LOC132324364	2.26771	4.82978	3.69978	1.30542	0.191748	NA	1.08884	1.08871	1.08849	1.18111	1.08841	1.08843	1.08845
KIF5B	kinesin family member 5B	2187.08	-0.104642	0.196552	-0.532389	0.594456	0.812084	10.8441	11.1105	11.29	10.9408	11.0327	11.1555	11.1928
ARHGAP12	Rho GTPase activating protein 12	560.431	0.172577	0.224276	0.769482	0.441607	0.709837	9.26946	9.09894	9.08617	9.1994	9.13375	9.10237	8.97294
ZEB1	zinc finger E-box binding homeobox 1	339.128	-0.46357	0.302817	-1.53086	0.125804	0.365775	8.13388	8.42545	8.39148	8.17012	8.55813	8.61563	8.33992
LOC132324474	uncharacterized LOC132324474	69.2809	0.427668	0.534398	0.800279	0.423549	0.695893	6.02027	6.21131	6.21921	6.07911	6.08191	6.02007	6.04228
LOC132324486	uncharacterized LOC132324486	94.6217	0.887982	0.546886	1.62371	0.104438	0.327191	6.77455	6.58803	6.59041	6.41751	6.33248	6.23022	6.54058
ZNF438	zinc finger protein 438	278.068	-0.174846	0.354581	-0.493106	0.621937	0.829379	7.86122	8.00983	8.2149	8.14543	7.90818	8.3702	8.10427
SVIL	supervillin	1047.5	-0.516612	0.197001	-2.62238	0.0087318	0.0620433	9.68301	9.87269	9.98303	9.93759	10.2493	10.1437	10.1821
JCAD	junctional cadherin 5 associated	644.108	0.433547	0.264142	1.64134	0.100726	0.320515	9.43069	9.36476	9.49764	9.35699	8.8376	9.26941	9.33656
MTPAP	mitochondrial poly(A) polymerase	1288.68	-0.138146	0.165547	-0.834486	0.404007	0.683069	10.3473	10.2621	10.3246	10.2332	10.3283	10.4117	10.3958
MAP3K8	mitogen-activated protein kinase kinase kinase 8	279.697	0.57855	0.341735	1.69298	0.0904594	0.298947	7.99865	8.51014	8.112	8.1056	7.97735	7.98089	7.87711
LOC132324662	uncharacterized LOC132324662	162.96	1.45114	0.539412	2.69022	0.00714049	0.053812	7.03168	7.9089	7.24636	7.10094	6.74114	6.9823	6.93475
BAMBI	BMP and activin membrane bound inhibitor	2627.53	0.997282	0.229538	4.34474	1.39e-05	0.000439	11.3792	11.3164	11.6628	11.8144	10.6896	10.8203	11.146
WAC	WW domain containing adaptor with coiled-coil	1492.42	1.09163	0.179983	6.06522	1.32e-09	1.63e-07	10.6664	10.9129	10.6526	10.7651	10.1443	10.0226	10.0275
LOC132324700	microtubule nucleation factor SSNA1-like	580.806	-0.194086	0.277645	-0.699044	0.484524	0.741017	9.15979	9.06188	9.35922	8.84205	9.17265	9.10587	9.39072
MPP7	MAGUK p55 scaffold protein 7	1674.52	0.653809	0.256384	2.55012	0.0107686	0.072196	10.6168	10.5916	11.2598	10.7714	10.2407	10.4554	10.5584
MKX	mohawk homeobox	4.42715	0.141045	2.52014	0.0559669	0.955368	NA	2.09425	2.09399	2.11558	2.18048	2.13763	2.12633	2.09347
RAB18	RAB18, member RAS oncogene family	1120.41	0.0654333	0.266309	0.245704	0.805911	0.924787	9.77266	10.0982	10.4162	10.1501	9.81159	10.2305	10.191
LOC132324745	uncharacterized LOC132324745	3.02797	0.80902	3.5442	0.228266	0.819439	NA	1.53035	1.53017	1.52988	1.61666	1.52977	1.52979	1.56878
LOC132324761	patched domain-containing protein 3	25.216	0.18562	1.49448	0.124203	0.901154	0.964572	4.70281	4.39563	4.51463	4.59431	4.73449	4.4544	4.39235
YME1L1	YME1 like 1 ATPase	1835.11	0.0355316	0.167161	0.212559	0.831671	0.935686	10.9466	10.7394	10.7657	10.932	10.8765	10.7971	10.805
MASTL	microtubule associated serine/threonine kinase like	176.675	-0.558439	0.368343	-1.51608	0.129498	0.371265	7.49589	7.25026	7.31318	7.34023	7.60528	7.63676	7.41403
ACBD5	acyl-CoA binding domain containing 5	525.068	0.228089	0.312253	0.730461	0.465109	0.726567	8.71565	8.9721	9.36391	9.11342	8.73106	9.00464	9.0717
ABI1	abl interactor 1	2065.61	0.292081	0.154537	1.89004	0.0587522	0.228444	11.0159	11.1026	11.1669	11.0559	10.8306	10.9536	10.9027
PDSS1	decaprenyl diphosphate synthase subunit 1	416.698	0.83136	0.33325	2.4947	0.0126063	0.0810361	9.19101	8.84509	8.49051	8.59499	8.41498	8.41765	8.363
LOC132324811	protein adenylyltransferase SelO-like	167.639	1.15036	0.436047	2.63816	0.00833577	0.0599575	7.16609	7.71638	7.5523	7.3721	6.96259	7.18007	7.06852
APBB1IP	amyloid beta precursor protein binding family B member 1 interacting protein	11.0809	-0.0784282	1.48544	-0.052798	0.957893	0.986033	3.36473	3.53564	3.40709	3.39605	3.44589	3.39609	3.45374
LOC132339374	uncharacterized LOC132339374	30.3569	2.8652	0.841491	3.4049	0.000662	0.00886259	5.01717	4.7792	4.97937	4.8558	4.68571	4.69735	4.68968
GAD2	glutamate decarboxylase 2	70.8032	-1.1323	0.696225	-1.62634	0.103877	0.326455	6.05949	5.74945	5.87457	6.07587	6.02657	6.41554	6.10574
MYO3A	myosin IIIA	24.5696	0.391574	1.55482	0.251845	NA	NA	4.79117	4.25721	4.25438	4.30161	4.41678	4.36691	4.40697
THNSL1	threonine synthase like 1	109.328	0.87455	0.417079	2.09684	0.0360074	0.166837	6.89737	6.87094	6.77622	6.81503	6.65198	6.60281	6.54742
ENKUR	enkurin, TRPC channel interacting protein	151.91	-0.538959	0.726667	-0.741686	0.458277	0.721798	6.44846	7.34947	7.35704	6.78311	7.24213	7.15677	7.35776
LOC132324939	uncharacterized LOC132324939	31.3958	1.32176	0.988739	1.33681	0.181284	0.449077	4.7382	4.99996	4.98035	5.08146	4.83269	4.82979	4.81577
PRTFDC1	phosphoribosyl transferase domain containing 1	94.366	0.174622	0.515663	0.338637	0.734884	0.888239	6.7027	6.32709	6.50372	6.64816	6.52908	6.53123	6.47459
ARHGAP21	Rho GTPase activating protein 21	1625.05	0.413636	0.167836	2.46453	0.0137192	0.0861229	10.7509	10.8611	10.7388	10.7069	10.398	10.5881	10.5095
KIAA1217	KIAA1217 ortholog	2624.55	-0.0104532	0.156338	-0.0668629	0.946691	0.981409	11.3278	11.2344	11.4459	11.395	11.2815	11.3724	11.4239
OTUD1	OTU deubiquitinase 1	383.044	0.143134	0.328616	0.435566	0.663152	0.851189	8.86124	8.38981	8.38257	8.65607	8.32439	8.68129	8.5265
ARMC3	armadillo repeat containing 3	17.7403	0.109858	1.01502	0.108233	0.913811	0.969744	4.09051	4.11158	4.1897	4.16041	4.07879	4.12634	4.18675
PIP4K2A	phosphatidylinositol-5-phosphate 4-kinase type 2 alpha	344.366	0.145078	0.303349	0.478253	0.63247	0.835182	8.54814	8.34039	8.22425	8.62057	8.44011	8.4079	8.2754
SPAG6	sperm associated antigen 6	15.9354	0.88584	1.49927	0.590849	0.554621	0.786912	3.84159	3.83081	4.04177	4.04462	3.89973	3.9384	3.84409
BMI1	BMI1 proto-oncogene, polycomb ring finger	501.836	-0.0269697	0.249088	-0.108274	0.913779	0.969744	9.15258	8.80646	8.94217	8.90759	8.93851	9.0516	8.92733
COMMD3	COMM domain containing 3	632.432	0.373922	0.24163	1.5475	0.121743	0.359335	9.37907	9.335	9.33096	9.4677	9.19486	9.33697	8.9405
DNAJC1	DnaJ heat shock protein family (Hsp40) member C1	1058.05	-0.298701	0.180785	-1.65225	0.098484	0.315892	10.0064	9.93703	10.0067	9.89119	10.2375	10.0674	10.1209
MLLT10	MLLT10 histone lysine methyltransferase DOT1L cofactor	2906.67	0.50329	0.18734	2.6865	0.00722044	0.0542238	11.6476	11.8729	11.4516	11.4801	11.3712	11.2535	11.2415
SKIDA1	SKI/DACH domain containing 1	70.2859	-0.538476	0.639121	-0.842526	0.399493	0.679813	6.18782	5.98899	5.83041	6.1329	6.26711	6.10876	6.10133
LOC132325101	LIM zinc-binding domain-containing Nebulette	151.24	0.688122	0.466245	1.47588	0.139976	0.388168	7.25988	7.58724	6.98295	7.19981	6.93576	7.06558	7.14207
LOC132325094	nebulette-like	57.9275	0.224582	0.603178	0.372331	0.709647	0.875283	5.70747	5.9387	5.86266	5.90822	5.86485	5.83166	5.75305
PLXDC2	plexin domain containing 2	260.428	0.243388	0.297363	0.818486	0.41308	0.689094	8.01783	8.16847	8.07853	7.97198	7.85741	7.99004	8.01795
MALRD1	MAM and LDL receptor class A domain containing 1	4.05689	5.6566	3.24979	1.7406	0.0817529	NA	2.02088	1.90076	1.90037	1.94597	1.90022	1.90025	1.90028
ARL5B	ADP ribosylation factor like GTPase 5B	147.078	-0.896711	0.552169	-1.62398	0.10438	0.327146	6.62	6.8562	7.10868	7.23908	7.23166	7.48662	7.13337
NSUN6	NOP2/Sun RNA methyltransferase 6	165.582	-0.478761	0.344345	-1.39035	0.164422	0.423961	7.20367	7.26528	7.31979	7.34834	7.48419	7.44601	7.44227
CACNB2	calcium voltage-gated channel auxiliary subunit beta 2	406.605	0.728995	0.330912	2.20299	0.0275957	0.139063	8.90224	8.56432	8.44806	9.05244	8.51801	8.40811	8.2796
SLC39A12	solute carrier family 39 member 12	4.23518	4.73301	2.92999	1.61537	0.106231	NA	1.9959	1.99566	2.05446	2.10537	1.9951	1.99993	1.99517
LOC132325162	macrophage mannose receptor 1-like	50.9072	0.833491	0.829527	1.00478	0.315003	0.605034	5.39283	5.51544	5.96126	5.45991	5.59527	5.35193	5.45407
LOC132325208	macrophage mannose receptor 1-like	42.8015	1.70811	1.15679	1.47659	0.139785	0.387783	4.99056	5.2781	5.66229	5.3303	5.17358	4.99898	5.15708
LOC132325193	macrophage mannose receptor 1-like	34.6172	1.65337	0.773828	2.13662	0.0326292	0.155494	5.04352	5.14336	5.05714	5.24981	4.97123	4.96872	4.89956
LOC132325185	macrophage mannose receptor 1-like	136.149	1.05817	0.690323	1.53285	0.125312	0.364926	6.88945	7.54383	6.94283	6.61462	7.05577	6.35999	6.59433
LOC132325154	macrophage mannose receptor 1-like	11.8997	2.23306	1.45489	1.53487	0.124817	0.363966	3.42694	3.54812	3.50437	3.64947	3.44376	3.44989	3.45616
VIM	vimentin	7850.37	-1.01462	0.169633	-5.98126	2.21e-09	2.64e-07	12.4588	12.5705	12.3775	12.7671	13.3521	13.246	13.1684
STAM	signal transducing adaptor molecule	327.994	0.33572	0.292589	1.14741	0.251211	0.534827	8.25578	8.33715	8.38718	8.62402	8.18855	8.2966	8.27415
HACD1	3-hydroxyacyl-CoA dehydratase 1	112.399	-0.00482123	0.534158	-0.00902586	0.992799	0.997287	6.68179	6.71819	6.96662	6.69424	7.0418	6.64034	6.56434
ST8SIA6	ST8 alpha-N-acetyl-neuraminide alpha-2,8-sialyltransferase 6	214.235	0.945795	0.408487	2.31536	0.0205931	0.113919	8.00181	7.94295	7.70106	7.63767	7.43436	7.66709	7.22738
TRDMT1	tRNA aspartic acid methyltransferase 1	326.004	1.40794	0.32646	4.31276	1.61e-05	0.000492	8.4785	8.46432	8.23671	8.7604	7.92545	7.9201	7.7249
CUBN	cubilin	17.9998	0.438071	1.39133	0.314857	0.75287	0.898879	4.01356	4.06138	4.23686	4.19081	4.16605	4.02007	4.11112
LOC132325314	uncharacterized LOC132325314	33.2796	2.95227	1.08227	2.72785	0.00637495	0.0494339	4.91162	5.00735	5.23008	4.67093	4.6796	4.74649	4.68283
RSU1	Ras suppressor protein 1	909.889	-0.681973	0.212408	-3.21067	0.00132425	0.0152416	9.45446	9.74098	9.67449	9.5762	10.1606	9.91373	9.99261
C1QL3	complement C1q like 3	1.76716	-4.22734	3.64827	-1.15873	0.246568	NA	0.803386	0.803283	0.803109	0.803174	0.820865	0.817184	0.846327
PTER	phosphotriesterase related	146.956	1.48975	0.435202	3.42313	0.000619	0.00843227	7.00418	7.4905	7.24057	7.32843	6.85786	6.87295	6.78364
MINDY3	MINDY lysine 48 deubiquitinase 3	236.081	0.605759	0.318575	1.90146	0.0572416	0.224667	7.96174	7.90548	8.13786	7.82079	7.69425	7.74897	7.69976
ITGA8	integrin subunit alpha 8	159.938	0.765485	0.453301	1.68869	0.0912789	0.300652	7.39935	6.98431	7.49632	7.53808	7.08758	7.04979	7.20232
FAM171A1	family with sequence similarity 171 member A1	877.08	0.0505237	0.332336	0.152026	0.879167	0.957162	9.23298	9.61295	9.90381	10.102	9.43245	9.66313	10.0174
NMT2	N-myristoyltransferase 2	638.551	0.797958	0.2317	3.44392	0.000573	0.00795057	9.53257	9.58981	9.42253	9.28073	8.9283	8.99531	9.12233
RPP38	ribonuclease P/MRP subunit p38	358.692	-0.216002	0.328892	-0.656758	0.511337	0.760211	8.15289	8.25939	8.56502	8.63401	8.37457	8.59431	8.60499
ACBD7	acyl-CoA binding domain containing 7	10.8205	-1.62318	1.4471	-1.12168	0.261998	0.546887	3.34945	3.43544	3.35896	3.387	3.47441	3.45598	3.4245
OLAH	oleoyl-ACP hydrolase	11.5831	0.775361	2.03818	0.380419	0.703635	0.872486	3.60935	3.2907	3.2894	3.28989	3.33448	3.33697	3.36532
CROT	carnitine O-octanoyltransferase	1268.61	0.151684	0.220498	0.687913	0.491507	0.744691	9.99922	10.4061	10.4539	10.4448	10.3224	10.2649	10.148
ABCB1	ATP binding cassette subfamily B member 1	46.6568	1.6447	0.670101	2.45441	0.0141117	0.0879242	5.57375	5.518	5.63642	5.58906	5.31538	5.3017	5.43082
RUNDC3B	RUN domain containing 3B	103.53	0.52598	0.440519	1.194	0.232478	0.513733	6.67185	6.81286	6.63751	6.80558	6.60989	6.63572	6.5379
SLC25A40	solute carrier family 25 member 40	92.4528	2.12317	0.622807	3.40903	0.000652	0.00876091	6.60868	6.58025	6.06383	6.78679	6.0649	6.07653	6.03578
DBF4	DBF4 zinc finger	561.211	-0.477368	0.242203	-1.97094	0.0487305	0.203338	8.93341	9.03976	8.99799	9.02681	9.05482	9.43668	9.26084
ADAM22	ADAM metallopeptidase domain 22	88.7707	0.987053	0.546892	1.80484	0.0710997	0.257004	6.36829	6.4377	6.72094	6.49393	6.34877	6.33565	6.1366
SRI	sorcin	556.02	0.746246	0.312908	2.38488	0.0170849	0.100756	8.79572	9.27809	9.25066	9.5062	8.85431	8.97873	8.64009
STEAP4	STEAP4 metalloreductase	77.5672	0.565792	0.728206	0.776967	0.437178	0.706581	6.05549	6.01148	6.43425	6.39606	6.36782	6.02273	5.87825
ZNF804B	zinc finger protein 804B	5.05114	2.01176	2.72839	0.737344	0.460913	NA	2.25788	2.25759	2.32151	2.36736	2.25691	2.25696	2.29133
STEAP1	STEAP family member 1	393.353	0.909055	0.282859	3.21381	0.00130988	0.0151226	8.67575	8.52527	8.98203	8.77545	8.31663	8.30612	8.30033
STEAP2	STEAP2 metalloreductase	344.506	0.404026	0.362605	1.11423	0.265179	0.550236	8.39507	8.00879	8.74822	8.60765	8.33047	8.24087	8.28127
CFAP69	cilia and flagella associated protein 69	135.343	0.548332	0.493308	1.11154	0.266336	0.551386	7.27208	6.99227	6.99997	7.14308	7.19437	6.75942	6.77698
GTPBP10	GTP binding protein 10	515.815	0.288644	0.26509	1.08885	0.276218	0.562755	8.97517	8.82418	9.18444	9.22051	8.85036	8.85281	9.01773
CLDN12	claudin 12	626.035	0.0863811	0.240987	0.358447	0.720008	0.881683	9.24727	9.07287	9.46493	9.39149	9.1966	9.26526	9.30721
LOC132325538	pituitary tumor-transforming gene 1 protein-interacting protein-like	806.116	0.483575	0.2334	2.07188	0.038277	0.17306	9.45259	9.74433	9.93025	9.82966	9.49759	9.46874	9.44873
CDK14	cyclin dependent kinase 14	266.036	-0.276967	0.318379	-0.869927	0.38434	0.666429	8.08343	7.83039	8.09376	7.93602	8.03481	8.03671	8.24939
FZD1	frizzled class receptor 1	1226.16	-0.291668	0.219353	-1.32967	0.183626	0.452488	9.98965	9.96408	10.3511	10.3141	10.4347	10.3304	10.288
AKAP9	A-kinase anchoring protein 9	1870.98	0.448481	0.243948	1.83843	0.0659989	0.246461	11.27	10.966	10.9071	10.6227	10.5943	10.5075	10.8977
LOC132325585	lanosterol 14-alpha demethylase	1409.76	-0.493295	0.249322	-1.97855	0.0478668	0.201024	10.0301	10.1498	10.684	10.2032	10.5383	10.6116	10.6826
LOC132325635	uncharacterized LOC132325635	3.56553	0.136467	3.47136	0.0393122	0.968641	NA	1.76532	1.76511	1.76477	1.85151	1.82576	1.76467	1.76469
KRIT1	KRIT1 ankyrin repeat containing	561.932	-0.11727	0.251136	-0.466959	0.640529	0.838734	8.96951	8.94538	9.18482	9.26293	9.04125	9.17988	9.2619
ANKIB1	ankyrin repeat and IBR domain containing 1	1034.98	0.644701	0.193736	3.32773	0.000876	0.0109515	10.0291	10.1571	10.1805	10.2298	9.62289	9.81898	9.82944
GATAD1	GATA zinc finger domain containing 1	419.988	0.414404	0.300196	1.38044	0.16745	0.428656	8.74711	8.89289	8.70311	8.77672	8.75665	8.63418	8.26012
PEX1	peroxisomal biogenesis factor 1	375.166	0.000655	0.305886	0.0021398	0.998293	0.999163	8.81059	8.56285	8.33913	8.37259	8.47287	8.57034	8.56884
RBM48	RNA binding motif protein 48	211.812	-0.278834	0.308395	-0.904146	0.365918	0.651975	7.66385	7.71942	7.61518	7.6932	7.75683	7.85377	7.73863
CLXN	calaxin	202.205	-0.225602	0.419092	-0.538311	0.590362	0.809663	7.74186	7.81053	7.43356	7.29041	7.77642	7.5674	7.69065
FAM133B	family with sequence similarity 133 member B	3695.9	0.483102	0.195294	2.47371	0.0133718	0.0846863	12.0813	12.2051	11.6951	11.8195	11.6414	11.5878	11.6956
CDK6	cyclin dependent kinase 6	693.266	-0.451959	0.210581	-2.14624	0.0318535	0.153406	9.276	9.2639	9.40936	9.28463	9.59574	9.44254	9.65895
HEPACAM2	HEPACAM family member 2	2.26771	4.82978	3.69978	1.30542	0.191748	NA	1.08884	1.08871	1.08849	1.18111	1.08841	1.08843	1.08845
VPS50	VPS50 subunit of EARP/GARPII complex	241.523	0.254392	0.325126	0.782444	0.433954	0.704411	7.92018	7.85451	8.11731	7.88713	7.84533	7.72144	7.95211
CALCR	calcitonin receptor	10.1482	1.19573	1.62884	0.734101	0.462887	0.724818	3.41314	3.18444	3.20128	3.2517	3.21672	3.24779	3.1992
TFPI2	tissue factor pathway inhibitor 2	308.055	0.765361	0.335775	2.27939	0.0226442	0.121893	8.17287	8.48004	8.60291	8.1312	8.08239	7.9075	8.05732
LOC132325784	guanine nucleotide-binding protein G(I)/G(S)/G(O) subunit gamma-11	124.867	-0.0701309	0.385361	-0.181987	0.855593	0.944939	6.98267	6.92847	6.89119	7.0059	6.97167	7.00132	6.94937
LOC132325752	probable acyl-CoA dehydrogenase 6	20.2898	-0.768571	1.46525	-0.524531	0.599909	0.814931	4.40067	4.1645	4.28961	4.16318	4.32467	4.27244	4.36863
BET1	Bet1 golgi vesicular membrane trafficking protein	520.429	0.284793	0.273243	1.04227	0.297287	0.585944	9.19144	8.95504	9.08938	9.05008	9.07424	8.63473	9.00352
COL1A2	collagen type I alpha 2 chain	8018.46	-0.34676	0.164451	-2.10859	0.0349798	0.163732	12.9002	12.6093	12.95	12.9239	13.2005	13.065	13.0095
CASD1	CAS1 domain containing 1	527.325	0.433087	0.234835	1.84422	0.0651516	0.244405	9.29416	9.02921	9.01084	9.14523	8.88965	8.87626	8.91427
SGCE	sarcoglycan epsilon	225.062	0.0930822	0.39606	0.235021	0.814193	0.927783	7.64255	7.62605	7.79117	8.08982	7.95622	7.7185	7.59561
PPP1R9A	protein phosphatase 1 regulatory subunit 9A	105.204	0.912522	0.483736	1.8864	0.0592406	0.229925	6.82336	6.57203	6.85596	6.81525	6.5001	6.42641	6.64685
LOC132325912	serum paraoxonase/arylesterase 2	64.299	-0.0267686	0.618456	-0.0432829	0.965476	0.987825	6.12205	5.9053	6.02217	5.82658	5.90179	5.92584	6.10228
PDK4	pyruvate dehydrogenase kinase 4	47.5332	1.39486	0.984893	1.41626	0.156701	0.413158	5.59039	5.48827	5.61103	5.66867	5.48714	5.22931	5.42492
DYNC1I1	dynein cytoplasmic 1 intermediate chain 1	110.674	-0.109622	0.483167	-0.226881	0.820516	0.930594	6.53748	6.77453	6.74562	6.93187	6.69905	6.85243	6.81371
SLC25A13	solute carrier family 25 member 13	334.064	0.437902	0.308361	1.42009	0.15558	0.411797	8.42863	8.17009	8.65707	8.48494	8.25185	8.18642	8.29284
SEM1	SEM1 26S proteasome subunit	3530.15	0.239285	0.171257	1.39723	0.162345	0.421298	12.0075	11.8657	11.7734	11.7206	11.6489	11.5659	11.8282
DLX6	distal-less homeobox 6	123.96	2.4474	0.455763	5.36991	7.88e-08	5.68e-06	7.04963	7.12207	7.14105	6.77547	6.32143	6.4237	6.40581
DLX5	distal-less homeobox 5	1939.22	1.5194	0.17381	8.74176	2.3e-18	1.64e-15	11.2599	11.0192	11.296	11.1357	10.1428	10.2869	10.1871
SDHAF3	succinate dehydrogenase complex assembly factor 3	290.237	1.20365	0.289499	4.15771	3.21e-05	0.000854	8.35847	8.31048	8.15906	8.44932	7.84204	7.78845	7.75854
TAC1	tachykinin precursor 1	59.8981	-0.693335	1.03359	-0.670803	0.502346	0.753491	5.90722	5.91039	5.59105	5.44634	5.60966	5.97014	5.99872
ASNS	asparagine synthetase (glutamine-hydrolyzing)	483.234	-0.0655904	0.247587	-0.264919	0.791072	0.916683	8.75096	8.96724	8.91874	8.93942	8.80928	8.90553	9.06548
C1GALT1	core 1 synthase, glycoprotein-N-acetylgalactosamine 3-beta-galactosyltransferase 1	460.774	0.288631	0.234653	1.23003	0.218685	0.497556	8.84766	8.93802	8.85002	8.97664	8.66601	8.83786	8.75374
LOC132326021	uncharacterized LOC132326021	8.66431	6.7584	2.28254	2.96091	0.00306732	0.0289859	3.03598	3.12924	3.11663	2.97725	2.97663	2.9767	2.97676
COL28A1	collagen type XXVIII alpha 1 chain	103.432	1.57676	0.460344	3.42519	0.000614	0.00838382	6.72522	6.95094	6.69509	6.66933	6.41772	6.35913	6.32654
MIOS	meiosis regulator for oocyte development	580.523	0.372226	0.244586	1.52186	0.128044	0.368717	9.05118	9.43128	9.32675	9.16507	9.12039	9.01135	9.01439
RPA3	replication protein A3	530.143	-0.524562	0.288933	-1.81552	0.0694447	0.253038	9.07588	9.07623	8.76217	8.59697	9.29001	9.10441	9.14431
UMAD1	UBAP1-MVB12-associated (UMA) domain containing 1	113.162	0.61517	0.474416	1.29669	0.194738	0.467503	6.94207	6.71059	7.04708	6.69065	6.73386	6.71275	6.60498
LOC132326089	uncharacterized LOC132326089	9.25831	0.92454	1.50991	0.612314	0.54033	0.778743	3.13349	3.24892	3.20743	3.21438	3.15441	3.1835	3.17133
GLCCI1	glucocorticoid induced 1	797.849	0.993886	0.26964	3.68598	0.000228	0.00394537	9.96534	10.0074	9.64045	9.55405	8.98487	9.30274	9.37014
LOC132326096	uncharacterized LOC132326096	5.27307	1.38795	2.42378	0.57264	0.566888	NA	2.38028	2.41477	2.31271	2.3129	2.33974	2.33653	2.31259
ICA1	islet cell autoantigen 1	390.934	0.177481	0.245813	0.722015	0.470286	0.729538	8.63964	8.64554	8.71313	8.57579	8.60337	8.59665	8.4648
NXPH1	neurexophilin 1	8.95797	-6.56942	1.96148	-3.34921	0.00081	0.010282	3.05548	3.05497	3.05413	3.05444	3.16817	3.15316	3.2035
NDUFA4	NDUFA4 mitochondrial complex associated	2001.08	0.248948	0.180057	1.38261	0.166785	0.42776	11.2328	11.0093	10.9411	10.9013	10.9293	10.793	10.8716
LOC132326106	uncharacterized LOC132326106	6.88039	0.60855	2.26439	0.268747	0.788124	NA	2.6595	2.65907	2.8466	2.65861	2.68659	2.70753	2.68431
PHF14	PHD finger protein 14	2983.09	-0.551687	0.153523	-3.59352	0.000326	0.00521052	11.4308	11.4255	11.2973	11.2813	11.6534	11.7054	11.8195
THSD7A	thrombospondin type 1 domain containing 7A	57.7027	0.451774	0.678135	0.666201	0.505282	0.756248	5.65904	5.99507	5.77938	5.91158	5.84638	5.63322	5.79522
TMEM106B	transmembrane protein 106B	1560.93	0.0160118	0.178045	0.0899315	0.928342	0.975227	10.6103	10.6017	10.7562	10.4523	10.6022	10.6484	10.5485
LOC132322119	von Willebrand factor D and EGF domain-containing protein-like	16.3586	-0.0698817	1.5483	-0.0451345	0.964	0.98744	4.08587	3.88396	4.05212	3.8829	3.97723	3.98668	3.99545
VWDE	von Willebrand factor D and EGF domains	10.4277	7.02882	2.13435	3.29319	0.000991	0.012019	3.24113	3.37125	3.36021	3.4071	3.23917	3.23926	3.23934
SCIN	scinderin	1050.15	0.798319	0.241218	3.30954	0.000935	0.0115253	10.1154	9.98155	10.2123	10.4123	9.78779	9.84256	9.44991
LOC132326146	uncharacterized LOC132326146	6.39317	0.231722	2.32241	0.0997765	0.920522	NA	2.71146	2.55822	2.5576	2.55783	2.61099	2.58143	2.58736
ARL4A	ADP ribosylation factor like GTPase 4A	1464.7	0.0876142	0.22029	0.397723	0.690835	0.866461	10.419	10.3458	10.7564	10.5639	10.2611	10.513	10.6272
ETV1	ETS variant transcription factor 1	779.863	0.445282	0.210428	2.11608	0.0343382	0.161281	9.86108	9.61799	9.63975	9.66488	9.53364	9.42719	9.36193
DGKB	diacylglycerol kinase beta	47.1095	0.969582	1.00612	0.963688	0.335203	0.623006	5.64767	5.19974	5.54303	5.67614	5.39978	5.35773	5.40489
AGMO	alkylglycerol monooxygenase	4.71849	2.15654	2.85008	0.756659	0.449254	NA	2.11259	2.11229	2.12363	2.26984	2.1116	2.11165	2.14309
MEOX2	mesenchyme homeobox 2	60.1651	0.182164	0.729489	0.249715	0.802808	0.922724	5.63654	5.80143	6.02332	5.97799	6.01855	5.736	5.72705
CRPPA	CDP-L-ribitol pyrophosphorylase A	151.833	0.0368607	0.461453	0.0798797	0.936333	0.978686	6.97425	7.29257	7.4782	7.06256	7.19306	7.33014	7.09732
SOSTDC1	sclerostin domain containing 1	2486.22	0.142422	0.242619	0.587022	0.557189	0.788555	11.5542	11.5323	11.1119	10.8871	11.3258	11.2091	11.0895
LRRC72	leucine rich repeat containing 72	24.3819	2.11021	1.35497	1.55739	0.119378	0.354869	4.26355	4.76361	4.32329	4.51856	4.38387	4.26974	4.2994
ANKMY2	ankyrin repeat and MYND domain containing 2	1771.27	0.429645	0.192138	2.23613	0.0253433	0.131836	10.8584	11.0051	10.6274	11.0317	10.6256	10.5918	10.6271
BZW2	basic leucine zipper and W2 domains 2	1253.6	-0.265331	0.221881	-1.19583	0.231764	0.513314	10.0972	10.0764	10.4739	10.1389	10.3498	10.5189	10.2382
TSPAN13	tetraspanin 13	150.975	0.0606355	0.44682	0.135704	0.892055	0.960936	7.17581	6.99633	7.43681	7.23012	7.04202	7.20202	7.34393
AGR2	anterior gradient 2, protein disulphide isomerase family member	9.27215	1.06805	1.78948	0.596848	0.550609	0.784507	3.11775	3.21141	3.15493	3.26159	3.11597	3.17233	3.16519
LOC132326257	uncharacterized LOC132326257	3.81433	0.169267	2.33283	0.0725587	0.942157	NA	1.94148	1.89342	1.90969	1.9255	1.92428	1.89293	1.92734
AHR	aryl hydrocarbon receptor	260.896	-0.219507	0.435081	-0.504521	0.613895	0.823389	7.8405	7.74051	8.39409	7.58559	7.96089	8.05606	8.10111
SNX13	sorting nexin 13	433.359	0.467999	0.269963	1.73356	0.0829953	0.282737	8.61884	9.04236	8.81715	8.83998	8.53566	8.61323	8.6552
HDAC9	histone deacetylase 9	49.3854	0.553914	0.709443	0.780774	0.434936	0.704825	5.73196	5.69187	5.62092	5.41877	5.53967	5.59688	5.46164
LOC132326349	histone deacetylase 5-like	38.3761	-0.557875	0.739464	-0.754432	0.45059	0.716595	5.12266	5.29653	5.14551	5.25639	5.30271	5.21329	5.33378
TWIST1	twist family bHLH transcription factor 1	1284.85	0.188204	0.259339	0.725704	0.46802	0.728026	10.7076	10.3308	10.0447	10.257	10.4104	10.0219	10.2642
POLR1F	RNA polymerase I subunit F	1261.57	0.420972	0.206777	2.03587	0.041763	0.182654	10.4306	10.6127	10.3268	10.1655	10.1321	10.1739	10.093
TMEM196	transmembrane protein 196	4.74117	-5.65126	2.50742	-2.25381	0.0242079	NA	2.17722	2.17695	2.1765	2.17667	2.22889	2.20913	2.28711
MACC1	MET transcriptional regulator MACC1	907.8	0.243392	0.211309	1.15183	0.24939	0.53331	9.8988	9.69841	10.0573	9.83618	9.65027	9.78549	9.7662
LOC132326849	uncharacterized LOC132326849	7.11434	1.18466	2.08785	0.567408	0.570437	NA	2.7497	2.73948	2.8137	2.87199	2.80859	2.7386	2.74366
ITGB8	integrin subunit beta 8	494.722	-0.266827	0.232094	-1.14965	0.250288	0.534019	8.82383	8.92791	8.99307	8.77241	9.05502	8.98149	9.03803
ABCB5	ATP binding cassette subfamily B member 5	129.212	0.628873	0.589112	1.06749	0.285749	0.573496	6.99864	7.4344	6.70788	6.62848	6.84116	6.89692	6.64818
LOC132326413	uncharacterized LOC132326413	2.72299	2.03215	3.39405	0.598739	0.549347	NA	1.37363	1.37347	1.46694	1.37331	1.38659	1.37313	1.37811
LOC132326422	uncharacterized LOC132326422	61.6956	0.922789	0.659692	1.39882	0.161867	0.421007	6.07946	5.79897	5.94113	6.01797	5.94233	5.73747	5.67491
SP4	Sp4 transcription factor	699.936	1.3305	0.275442	4.83041	1.36e-06	6.17e-05	9.68592	9.90687	9.62515	9.28434	9.05549	8.82687	8.79314
LOC132326444	dynein beta chain, ciliary-like	4.95647	1.15928	3.14811	0.368245	0.71269	NA	2.19227	2.19196	2.34641	2.19163	2.19123	2.19128	2.2476
LOC132323172	dynein axonemal heavy chain 11-like	3.36758	1.28106	3.53464	0.362431	0.71703	NA	1.66774	1.66755	1.66723	1.77142	1.66711	1.66714	1.70141
DNAH11	dynein axonemal heavy chain 11	18.0516	1.07189	1.04977	1.02107	0.30722	0.596117	4.09454	4.15236	4.28149	4.10844	4.08185	4.13513	4.05799
CDCA7L	cell division cycle associated 7 like	592.589	-0.28298	0.262534	-1.07788	0.281088	0.568277	9.42849	9.0362	8.97811	9.00717	9.28936	9.26064	9.30846
LOC132326470	uncharacterized LOC132326470	25.5092	1.83473	1.05226	1.74362	0.081226	0.279455	4.63661	4.69721	4.76705	4.55654	4.58524	4.51644	4.4644
RAPGEF5	Rap guanine nucleotide exchange factor 5	27.7834	0.132965	0.795539	0.167139	0.867261	0.951951	4.80155	4.82298	4.75226	4.79082	4.7207	4.84055	4.77016
LOC132326507	uncharacterized LOC132326507	11.911	0.0175862	1.67628	0.0104912	0.991629	0.99692	3.46307	3.55683	3.46124	3.63933	3.54824	3.53082	3.51966
IL6	interleukin 6	78.2795	0.605921	0.646821	0.936768	0.348878	0.637277	6.1855	5.96698	6.2679	6.58636	6.16884	6.16457	6.09226
TOMM7	translocase of outer mitochondrial membrane 7	302.536	0.1076	0.295713	0.363865	0.715959	0.879251	8.12612	8.30652	8.28555	8.2935	8.31777	8.24737	8.03241
LOC132326503	uncharacterized LOC132326503	55.7325	0.00146149	0.607561	0.0024055	0.998081	0.999163	5.7827	5.73881	5.80156	5.82162	5.91675	5.74695	5.67636
HYCC1	hyccin PI4KA lipid kinase complex subunit 1	446.706	-0.136253	0.27843	-0.489362	0.624586	0.830892	8.76537	8.94356	8.69749	8.61856	8.64162	8.83457	8.99456
KLHL7	kelch like family member 7	2835.12	1.23647	0.179273	6.89715	5.31e-12	1.21e-09	11.8423	11.8299	11.5411	11.5939	10.764	10.9267	10.9733
LOC132326533	nucleoporin NUP42-like	283.443	0.824653	0.307264	2.68386	0.00727787	0.0545186	8.07215	8.17417	8.32338	8.4116	7.91801	7.8297	7.94813
LOC132326541	nucleoporin NUP42-like	395.046	0.590567	0.291454	2.02628	0.0427363	0.185612	8.5888	8.48172	8.93349	8.81251	8.39655	8.4024	8.48362
GPNMB	glycoprotein nmb	24978.4	0.140448	0.206973	0.67858	0.497404	0.749328	14.3114	14.6831	14.9606	14.5072	14.5367	14.6978	14.3698
MALSU1	mitochondrial assembly of ribosomal large subunit 1	1492.39	-0.113411	0.232232	-0.488353	0.6253	0.831012	10.5669	10.4285	10.7758	10.1449	10.5028	10.6125	10.6084
IGF2BP3	insulin like growth factor 2 mRNA binding protein 3	133.522	-1.01966	0.394545	-2.5844	0.00975498	0.0673552	6.85698	6.96055	6.87541	6.78554	7.28435	7.16931	7.13191
TRA2A	transformer 2 alpha homolog	6898.98	0.521705	0.174682	2.9866	0.00282102	0.027242	13.0461	13.0172	12.6208	12.791	12.5174	12.4755	12.5735
CCDC126	coiled-coil domain containing 126	885.501	0.416065	0.203048	2.0491	0.0404527	0.178875	9.96556	9.90194	9.83667	9.81561	9.63189	9.48961	9.76312
FAM221A	family with sequence similarity 221 member A	7.30882	0.0467671	2.21319	0.0211311	0.983141	NA	2.76135	2.7609	2.93293	2.76042	2.7881	2.79451	2.8351
NPY	neuropeptide Y	23.3145	-2.1843	3.49607	-0.624788	0.53211	0.773682	4.33828	4.09109	4.08823	4.0893	4.69439	4.19157	4.0876
PALS2	protein associated with LIN7 2, MAGUK p55 family member	131.033	-0.56041	0.444853	-1.25977	0.207754	0.483802	6.70919	6.89484	7.02896	7.05242	7.1551	7.10769	7.06815
GSDME	gasdermin E	371.807	0.490779	0.326706	1.50221	0.133044	0.377449	8.3325	8.80533	8.7162	8.52281	8.41872	8.5153	8.14184
OSBPL3	oxysterol binding protein like 3	179.353	0.457096	0.417973	1.0936	0.274129	0.560174	7.48373	7.33753	7.83505	7.34648	7.29992	7.32066	7.44176
LOC132326645	cytochrome c	2885.58	-0.0800058	0.172261	-0.464445	0.642329	0.839674	11.6194	11.3905	11.5243	11.3154	11.5378	11.4041	11.6141
SPMIP4	sperm microtubule inner protein 4	2.72125	5.09187	3.69619	1.3776	0.168327	NA	1.32976	1.32959	1.3293	1.44586	1.32919	1.32922	1.32924
NPVF	neuropeptide VF precursor	17.6145	-1.92717	1.45545	-1.32411	0.185467	0.454783	3.97793	4.10118	3.9753	4.04019	4.14538	4.06722	4.22503
LOC132326656	uncharacterized LOC132326656	1.20188	-3.67149	3.65652	-1.00409	0.315333	NA	0.229106	0.229037	0.228921	0.228964	0.228876	0.279296	0.228896
LOC132326659	uncharacterized LOC132326659	10.2236	0.794337	1.82985	0.4341	0.664216	0.851971	3.3799	3.23417	3.37293	3.23355	3.242	3.31618	3.27261
LOC132326671	uncharacterized LOC132326671	3.6109	-5.25855	2.76259	-1.90349	0.0569768	NA	1.8138	1.81359	1.81323	1.81337	1.84846	1.87708	1.8659
NFE2L3	NFE2 like bZIP transcription factor 3	56.079	0.601879	0.658265	0.914342	0.360537	0.647232	5.87056	5.75291	5.88832	5.7621	5.65754	5.86837	5.58994
HNRNPA2B1	heterogeneous nuclear ribonucleoprotein A2/B1	19217.1	-0.27284	0.129713	-2.10342	0.0354288	0.165191	14.0797	14.0658	14.2253	14.1884	14.3626	14.2815	14.3527
CBX3	chromobox 3	2491.13	-0.16626	0.146672	-1.13354	0.256986	0.540229	11.2803	11.259	11.2459	11.1415	11.3619	11.3708	11.2943
SNX10	sorting nexin 10	109.581	1.7757	0.547123	3.24552	0.00117238	0.0138116	7.09128	6.90369	6.5582	6.65076	6.48943	6.28216	6.2863
SKAP2	src kinase associated phosphoprotein 2	466.806	-0.110735	0.325543	-0.340155	0.73374	0.887737	8.54505	8.53363	9.01707	9.06744	8.73277	8.93351	8.9639
HOXA1	homeobox A1	58.3883	-0.153284	0.558975	-0.274223	0.783913	0.913069	5.84009	5.76353	5.89814	5.89565	5.9037	5.86217	5.87351
LOC132326747	uncharacterized LOC132326747	240.042	0.247365	0.332341	0.744312	0.456688	0.720487	8.03613	7.81143	8.09971	7.76459	7.79236	7.8383	7.87357
HOXA2	homeobox A2	1519.38	0.157946	0.229514	0.688177	0.491341	0.744691	10.7893	10.6504	10.2315	10.6617	10.6576	10.4004	10.4272
HOXA3	homeobox A3	2403.02	0.372978	0.241229	1.54616	0.122066	0.35944	11.7366	11.0289	11.2748	11.0626	11.082	11.0325	11.0876
HOXA4	homeobox A4	4537.66	0.679955	0.214111	3.17571	0.0014947	0.016791	12.6047	12.3965	11.9409	12.1618	11.7266	11.8827	11.9059
HOXA5	homeobox A5	600.473	-0.23219	0.40367	-0.575199	0.565157	0.79375	9.38882	9.19787	8.50498	9.20506	8.65204	9.5091	9.4088
HOXA6	homeobox A6	294.377	0.728255	0.454716	1.60156	0.109253	0.335132	8.18377	8.51957	7.84483	8.38918	7.45701	8.08199	8.12806
HOXA7	homeobox A7	552.403	0.717234	0.429668	1.66928	0.0950628	0.308724	9.21923	9.45695	8.59062	9.30861	8.15024	9.14507	8.85657
HOXA9	homeobox A9	121.842	1.26153	0.656694	1.92102	0.0547287	0.218638	6.70317	7.28023	6.58037	7.01418	6.39484	6.8625	6.31802
HOXA10	homeobox A10	7.48525	4.61578	2.06411	2.23621	0.0253378	0.131836	2.91822	2.86881	2.78826	2.87711	2.78798	2.79292	2.79318
HOXA13	homeobox A13	6.71277	1.35287	2.30002	0.588201	0.556397	NA	2.77017	2.6416	2.64095	2.72339	2.64989	2.69717	2.64081
EVX1	even-skipped homeobox 1	86.6045	-0.697222	0.974047	-0.715798	0.474116	0.732048	5.80994	6.1362	5.93396	6.69514	6.32259	6.45963	6.41133
HIBADH	3-hydroxyisobutyrate dehydrogenase	167.082	-0.294544	0.390707	-0.753874	0.450925	0.716824	7.39748	7.11727	7.38469	7.36782	7.31117	7.54806	7.41537
TAX1BP1	Tax1 binding protein 1	915.485	-0.171231	0.278773	-0.614232	0.539062	0.778276	9.53898	9.67397	10.1178	9.68263	9.62726	9.85036	10.1103
JAZF1	JAZF zinc finger 1	126.394	-0.144764	0.521274	-0.277713	0.781233	0.912047	7.05916	7.02858	6.81541	6.75321	7.14401	6.64475	7.04233
CREB5	cAMP responsive element binding protein 5	233.25	-0.691876	0.402687	-1.71815	0.0857698	0.289119	7.81766	7.55624	7.37699	7.92122	8.1063	7.90308	7.92785
TRIL	TLR4 interactor with leucine rich repeats	500.116	-0.503264	0.323586	-1.55527	0.119881	0.356061	8.72167	8.65432	8.59253	9.17632	9.07837	9.26719	8.87162
CHN2	chimerin 2	808.084	0.333284	0.252479	1.32005	0.18682	0.456841	9.62839	9.9467	9.80869	9.4515	9.53328	9.37028	9.66526
PRR15	proline rich 15	13.449	0.437084	1.62902	0.268311	0.78846	0.914857	3.62261	3.62185	3.8102	3.77201	3.71979	3.69007	3.65499
WIPF3	WAS/WASL interacting protein family member 3	32.6768	1.09046	0.935163	1.16606	0.243589	0.526826	5.15761	4.88664	5.08871	4.81308	4.94486	4.79938	4.87662
SCRN1	secernin 1	99.064	-0.75891	0.686348	-1.10572	0.268847	0.553808	6.24031	6.86038	6.27168	6.17203	6.49977	6.68674	6.73547
FKBP14	FKBP prolyl isomerase 14	720.774	-0.210384	0.210636	-0.998801	0.317891	0.607074	9.46667	9.52872	9.26828	9.46389	9.51971	9.53278	9.61632
PLEKHA8	pleckstrin homology domain containing A8	18.3144	-0.197157	1.28613	-0.153295	0.878166	0.956849	4.05029	4.23602	4.20273	4.10008	4.23648	4.08527	4.16577
COLQ	collagen like tail subunit of asymmetric acetylcholinesterase	23.8246	0.888845	0.903174	0.984134	0.325049	0.613101	4.54386	4.62506	4.46192	4.64574	4.48909	4.50705	4.49768
LOC132327079	uncharacterized LOC132327079	15.4712	0.327212	1.56362	0.209266	0.834241	0.936457	3.80924	3.80837	4.03157	3.95895	3.86868	3.881	3.91572
HACL1	2-hydroxyacyl-CoA lyase 1	462.019	0.358247	0.337762	1.06065	0.288849	0.576146	8.99745	8.39133	9.00003	9.08141	8.53363	8.75895	8.83015
BTD	biotinidase	333.02	0.554846	0.338014	1.64149	0.100696	0.320489	8.07356	8.49612	8.66606	8.49788	8.29516	8.20374	8.07618
ANKRD28	ankyrin repeat domain 28	669.725	0.871953	0.247561	3.52217	0.000428	0.0064063	9.5258	9.5204	9.36923	9.71898	8.84517	9.12304	9.15698
GALNT15	polypeptide N-acetylgalactosaminyltransferase 15	69.455	-0.642797	0.583298	-1.102	0.27046	0.555705	6.157	6.01101	6.04208	5.88012	6.05736	6.1805	6.24722
LOC132327137	uncharacterized LOC132327137	14.5239	2.04491	1.34634	1.51886	0.128797	0.370161	3.94775	3.67875	3.81783	3.73757	3.73914	3.68343	3.68419
DPH3	diphthamide biosynthesis 3	584.42	-0.00403838	0.244277	-0.016532	0.98681	0.995527	9.01458	9.05422	9.30113	9.32906	9.12607	9.16673	9.26552
OXNAD1	oxidoreductase NAD binding domain containing 1	162.357	-0.108514	0.432833	-0.250705	0.802042	0.922127	7.0897	7.36168	7.13808	7.55055	7.43467	7.28576	7.30165
RFTN1	raftlin, lipid raft linker 1	318.11	0.786976	0.314594	2.50156	0.0123646	0.0801004	8.43418	8.3433	8.47123	8.44237	7.80152	8.19331	8.14484
PLCL2	phospholipase C like 2	33.7379	-0.0912407	1.21719	-0.0749603	0.940246	0.978826	4.79794	5.01905	5.21952	4.8142	5.04958	5.0325	4.88968
TBC1D5	TBC1 domain family member 5	531.313	0.222872	0.245054	0.909482	0.363096	0.649266	8.94813	9.19301	8.96614	9.24528	8.91858	8.98744	9.02213
SATB1	SATB homeobox 1	1069.06	2.23431	0.353647	6.31791	2.65e-10	4.02e-08	10.3913	10.7829	10.19	9.43215	8.84302	8.92443	9.10085
LOC132327174	uncharacterized LOC132327174	485.628	0.711101	0.306955	2.31663	0.0205238	0.113676	9.30473	9.18272	8.68127	8.84988	8.68431	8.62207	8.67569
LOC132327168	uncharacterized LOC132327168	158.437	1.74227	0.482195	3.61321	0.000302	0.00490327	7.49458	7.29117	7.62948	7.07706	6.66172	6.79261	6.9922
LOC132327178	uncharacterized LOC132327178	7.7183	6.58475	2.70222	2.43679	0.0148182	0.0909718	2.95489	2.88555	2.76747	2.76774	2.76719	2.76725	2.76731
LOC132327177	uncharacterized LOC132327177	18.6063	3.97901	1.25838	3.16201	0.00156687	0.0174709	4.10122	4.24384	4.20566	4.25676	4.05035	4.01637	4.02197
KCNH8	potassium voltage-gated channel subfamily H member 8	4.35438	5.7685	3.19786	1.80386	0.0712529	NA	1.98157	2.00747	1.98083	2.14025	1.98064	1.98069	1.98072
RAB5A	RAB5A, member RAS oncogene family	803.278	-0.49976	0.284908	-1.75411	0.0794117	0.27568	9.31009	9.30038	9.9009	9.31305	9.70674	9.86283	9.78606
PP2D1	protein phosphatase 2C like domain containing 1	283.334	1.6845	0.303128	5.55707	2.74e-08	2.3e-06	8.44673	8.38392	8.11562	8.24541	7.62668	7.53559	7.59398
KAT2B	lysine acetyltransferase 2B	542.808	0.46195	0.242264	1.9068	0.0565463	0.2234	9.22386	9.23789	9.20521	9.00736	9.04248	8.93007	8.77927
SGO1	shugoshin 1	361.979	-0.995489	0.262558	-3.7915	0.00015	0.00284261	8.187	8.37016	8.19935	8.13857	8.6883	8.70433	8.74951
ZNF385D	zinc finger protein 385D	781.233	0.562915	0.329584	1.70796	0.0876438	0.29313	10.0711	9.12993	9.49026	9.87666	9.43751	9.21386	9.45122
LOC132327224	ubiquitin-conjugating enzyme E2 E2	535.459	0.944671	0.242224	3.89999	9.62e-05	0.00203475	9.04506	9.20086	9.26857	9.3433	8.59832	8.75156	8.79102
LOC132327231	ubiquitin-conjugating enzyme E2 E1	214.162	-0.781363	0.394361	-1.98134	0.0475535	0.200157	7.31033	7.42915	7.81998	7.58834	7.90499	7.87468	7.84699
NKIRAS1	NFKB inhibitor interacting Ras like 1	109.689	0.207683	0.447412	0.464187	0.642514	0.839674	6.89336	6.70513	6.77342	6.7789	6.80207	6.78731	6.58849
RPL15	ribosomal protein L15	4996.82	-0.433165	0.150751	-2.87337	0.00406114	0.0358264	12.2132	12.1974	12.0067	12.1465	12.502	12.4895	12.3209
NR1D2	nuclear receptor subfamily 1 group D member 2	1608.55	0.4286	0.266022	1.61115	0.107148	0.331251	11.0937	10.8885	10.3192	10.4861	10.4264	10.576	10.3851
THRB	thyroid hormone receptor beta	1249.17	1.10721	0.223457	4.95492	7.24e-07	3.61e-05	10.2389	10.7421	10.5005	10.418	9.66273	9.84108	9.90037
LOC132327305	uncharacterized LOC132327305	84.8542	0.513385	0.58609	0.87595	0.381057	0.664342	6.11859	6.52304	6.42223	6.54521	6.19212	6.32524	6.35973
RARB	retinoic acid receptor beta	326.384	-0.5369	0.347207	-1.54634	0.122023	0.35944	8.32759	8.4324	8.12282	7.84672	8.48907	8.44453	8.45147
TOP2B	DNA topoisomerase II beta	2700.78	-0.45435	0.155898	-2.91441	0.00356361	0.032449	11.2671	11.2505	11.3096	11.1785	11.4166	11.6089	11.6293
NGLY1	N-glycanase 1	593.519	0.0799091	0.262109	0.30487	0.760465	0.902627	8.93511	9.45922	9.22747	9.20365	9.20662	9.20691	9.12311
OXSM	3-oxoacyl-ACP synthase, mitochondrial	128.742	-0.110655	0.635478	-0.17413	0.861764	0.948984	6.45258	7.26159	6.76541	6.97771	6.85255	6.73938	7.1906
LRRC3B	leucine rich repeat containing 3B	45.6018	0.0844019	0.81513	0.103544	0.917531	0.971492	5.67194	5.46091	5.42076	5.25315	5.47879	5.46987	5.408
NEK10	NIMA related kinase 10	6.0671	0.926487	2.3214	0.399106	0.689815	NA	2.63006	2.51017	2.50957	2.56754	2.54102	2.55202	2.50944
SLC4A7	solute carrier family 4 member 7	339.305	0.926037	0.340132	2.72258	0.00647742	0.0500473	8.38918	8.75432	8.37208	8.5408	8.33173	7.95892	7.9274
EOMES	eomesodermin	6.04722	6.2419	3.27165	1.90787	NA	NA	2.34741	2.34699	2.3463	2.60401	2.34603	2.34609	2.34615
CMC1	C-X9-C motif containing 1	402.5	0.75545	0.376305	2.00755	0.0446913	0.191394	9.16084	8.31783	8.61526	8.70475	8.24244	8.58403	8.23451
AZI2	5-azacytidine induced 2	667.782	0.709452	0.258097	2.74878	0.00598167	0.0471077	9.19847	9.54439	9.6571	9.59279	8.98086	9.25616	9.08468
RBMS3	RNA binding motif single stranded interacting protein 3	356.672	0.158207	0.250105	0.632563	0.527019	0.770892	8.46078	8.60552	8.48669	8.47205	8.39749	8.45453	8.44252
LOC132327495	uncharacterized LOC132327495	17.1154	-1.43264	1.47406	-0.971898	0.331102	0.61896	3.94737	3.94641	4.01022	4.10808	4.02777	4.08716	4.17573
TGFBR2	transforming growth factor beta receptor 2	996.808	0.920143	0.195873	4.69765	2.63e-06	0.000108	10.1547	10.0849	10.0322	10.2673	9.66338	9.60716	9.4775
GADL1	glutamate decarboxylase like 1	7.80039	2.06107	1.93692	1.06409	0.287287	0.575303	3.0134	2.80869	2.83753	2.84971	2.84135	2.80762	2.82906
STT3B	STT3 oligosaccharyltransferase complex catalytic subunit B	1670.64	0.0849845	0.160025	0.53107	0.59537	0.81274	10.6811	10.8335	10.7288	10.6611	10.6759	10.6983	10.6462
OSBPL10	oxysterol binding protein like 10	265.15	0.824484	0.330365	2.49568	0.0125718	0.0808485	7.98679	8.04529	8.16674	8.3721	7.81522	7.68433	7.89088
GPD1L	glycerol-3-phosphate dehydrogenase 1 like	334.996	0.705308	0.353472	1.99537	0.0460025	0.195384	8.44814	8.10217	8.60507	8.67216	8.07272	7.99503	8.34225
CMTM8	CKLF like MARVEL transmembrane domain containing 8	15.8521	-1.38305	1.4728	-0.939064	0.347698	0.635905	3.86256	3.86166	3.99059	3.94901	4.0548	3.97735	3.97322
LOC132327567	uncharacterized LOC132327567	9.29148	-0.503252	1.74541	-0.288328	0.773096	0.908333	3.14051	3.13998	3.25375	3.20898	3.20466	3.17656	3.23796
CMTM7	CKLF like MARVEL transmembrane domain containing 7	522.322	2.05561	0.347628	5.91326	3.35e-09	3.71e-07	9.01913	9.20299	9.65133	8.85451	8.06349	8.00227	8.37189
LOC132327593	uncharacterized LOC132327593	3.3654	2.74064	3.53804	0.774623	0.438563	NA	1.63792	1.63771	1.63735	1.76561	1.63721	1.63725	1.65305
CMTM6	CKLF like MARVEL transmembrane domain containing 6	374.797	0.816741	0.346969	2.35393	0.0185761	0.106615	8.92077	8.22961	8.77849	8.5741	8.13226	8.38424	8.24763
DYNC1LI1	dynein cytoplasmic 1 light intermediate chain 1	1275.25	0.145302	0.248139	0.585567	0.558166	0.78926	10.4339	9.87228	10.5356	10.4169	10.2907	10.2798	10.1853
LOC132327608	uncharacterized LOC132327608	188.128	0.898946	0.360024	2.49691	0.0125282	0.0807066	7.41531	7.74259	7.7166	7.68682	7.26568	7.3735	7.31228
CNOT10	CCR4-NOT transcription complex subunit 10	375.66	-0.501692	0.309131	-1.62291	0.104608	0.327496	8.12545	8.34469	8.49629	8.64125	8.67528	8.67284	8.66259
TRIM71	tripartite motif containing 71	2.41889	4.92254	3.69844	1.33098	0.183196	NA	1.17618	1.17604	1.17581	1.27423	1.17573	1.17575	1.17576
TCAIM	T cell activation inhibitor, mitochondrial	442.874	0.425548	0.377373	1.12766	0.259464	0.543688	9.21808	8.39256	8.57251	8.96474	8.36871	8.67541	8.76834
TOPAZ1	testis and ovary specific TOPAZ 1	18.4771	0.300691	1.61616	0.186053	0.852403	0.943849	4.00538	4.00423	4.152	4.31325	4.01146	4.1454	4.15545
ABHD5	abhydrolase domain containing 5, lysophosphatidic acid acyltransferase	790.545	1.30047	0.189181	6.87421	6.23e-12	1.4e-09	9.89504	9.78773	9.81886	9.84929	9.04222	9.13706	9.09136
ANO10	anoctamin 10	173.431	0.1908	0.447836	0.42605	0.670072	0.855167	7.4203	7.18659	7.37229	7.69004	7.52423	7.39475	7.14876
SNRK	SNF related kinase	840.217	0.175027	0.201324	0.869383	0.384638	0.666714	9.62588	9.90859	9.74203	9.72125	9.65115	9.61419	9.68737
POMGNT2	protein O-linked mannose N-acetylglucosaminyltransferase 2 (beta 1,4-)	82.8526	-0.604134	0.476008	-1.26917	0.204381	0.479448	6.31765	6.22581	6.27615	6.35878	6.45251	6.47935	6.3832
GASK1A	golgi associated kinase 1A	67.9722	-1.76104	0.653135	-2.69629	0.00701164	0.0531347	5.7661	5.77345	5.69326	5.88004	6.44545	5.97417	5.93948
RPL14	ribosomal protein L14	19166.4	0.586799	0.140815	4.16715	3.08e-05	0.000833	14.3276	14.5031	14.3205	14.3375	13.9974	13.8451	14.0431
ENTPD3	ectonucleoside triphosphate diphosphohydrolase 3	1328.09	0.249753	0.248749	1.00403	0.315362	0.605257	10.1555	10.7776	10.424	10.239	10.2243	10.4116	10.1574
GGCT	gamma-glutamylcyclotransferase	281.424	0.808663	0.340282	2.37645	0.0174799	0.102241	8.11317	8.08243	8.45884	8.23811	7.76398	8.05331	7.82888
NOD1	nucleotide binding oligomerization domain containing 1	241.941	0.611073	0.417744	1.46279	0.143524	0.394291	8.08144	8.2226	7.86446	7.60413	7.9266	7.56657	7.6376
ZNRF2	zinc and ring finger 2	193.759	0.54396	0.39526	1.37621	0.168758	0.430638	7.72139	7.52813	7.40047	7.88315	7.48502	7.33797	7.50254
MTURN	maturin, neural progenitor differentiation regulator homolog	175.367	-0.174064	0.408458	-0.426149	0.669999	0.855167	7.66881	7.22268	7.36323	7.30469	7.57822	7.40756	7.41238
EAF1	ELL associated factor 1	265.468	-0.129322	0.385175	-0.335747	0.737061	0.889778	8.30114	7.67126	8.09027	7.82608	7.99197	8.06044	8.1229
METTL6	methyltransferase 6, tRNA N3-cytidine	315.024	-0.326481	0.28472	-1.14667	0.251517	0.534923	8.32129	8.12442	8.23767	8.20005	8.50246	8.23959	8.36677
SH3BP5	SH3 domain binding protein 5	1034.8	0.234283	0.23512	0.99644	0.319036	0.607941	10.0347	9.96848	9.85512	10.3381	9.83735	9.83892	10.0723
CAPN7	calpain 7	230.87	0.18085	0.388412	0.465613	0.641493	0.839244	7.47465	8.01749	7.98742	7.87249	7.85492	7.80197	7.69727
COL6A6	collagen type VI alpha 6 chain	5.50375	-0.0434986	2.34319	-0.0185638	0.985189	NA	2.40854	2.40822	2.46165	2.483	2.44747	2.40752	2.47002
PIK3R4	phosphoinositide-3-kinase regulatory subunit 4	434.629	0.0343752	0.249268	0.137905	0.890316	0.960373	8.67135	8.66488	8.78863	8.92329	8.73044	8.73095	8.78995
ATP2C1	ATPase secretory pathway Ca2+ transporting 1	1154.34	-0.136165	0.213381	-0.63813	0.523389	0.768481	10.0094	10.3048	10.168	10.011	10.0188	10.323	10.2786
ASTE1	asteroid homolog 1	131.665	0.148265	0.384878	0.385225	0.700071	0.870824	7.17055	7.02577	7.00975	7.00453	7.02887	7.01931	6.97548
NEK11	NIMA related kinase 11	60.0617	0.292014	0.974506	0.299653	0.764442	0.904151	5.46532	6.17005	5.72493	5.82772	5.76541	5.72016	5.84431
MRPL3	mitochondrial ribosomal protein L3	528.912	-0.682215	0.266473	-2.56016	0.0104624	0.0707095	8.88381	8.58673	8.97852	8.9081	9.28119	9.30182	9.06243
CPNE4	copine 4	45.4987	1.99224	0.720817	2.76387	0.00571199	0.045809	5.64297	5.4825	5.33315	5.57297	5.31091	5.25314	5.23326
LOC132336217	prostatic acid phosphatase-like	42.9344	0.711117	0.704857	1.00888	0.313032	0.602862	5.31	5.5301	5.53724	5.32064	5.31635	5.33363	5.34107
LOC132327887	prostatic acid phosphatase-like	1105.53	0.585171	0.239243	2.44593	0.0144478	0.0892031	10.1808	10.2994	10.3824	10.034	9.99229	9.56903	10.0033
DNAJC13	DnaJ heat shock protein family (Hsp40) member C13	397.185	-0.170654	0.308725	-0.552771	0.58042	0.803893	8.736	8.38728	8.73946	8.4096	8.72546	8.78544	8.46598
ACAD11	acyl-CoA dehydrogenase family member 11	351.864	-0.550992	0.340687	-1.6173	0.105814	0.328812	7.92325	8.40003	8.32887	8.49365	8.70495	8.48689	8.53005
ACKR4	atypical chemokine receptor 4	21.8117	-1.07206	1.15257	-0.93015	0.352294	0.639881	4.39359	4.28561	4.35151	4.46392	4.41566	4.49939	4.4831
UBA5	ubiquitin like modifier activating enzyme 5	571.522	0.0274194	0.236225	0.116073	0.907595	0.967791	9.09531	9.15285	9.32939	9.04325	9.03207	9.20533	9.19327
NPHP3	nephrocystin 3	169.607	0.0970578	0.432816	0.224247	0.822565	0.931441	7.48026	7.52161	7.10024	7.42945	7.16222	7.46899	7.42452
TMEM108	transmembrane protein 108	26.6306	-2.37092	0.996624	-2.37895	0.017362	0.101869	4.5111	4.58656	4.60979	4.56994	4.80496	4.80426	4.75714
BFSP2	beaded filament structural protein 2	4.76871	-0.545101	2.5259	-0.215805	0.82914	NA	2.19251	2.19223	2.19177	2.28456	2.24013	2.19642	2.24479
LOC132328001	uncharacterized LOC132328001	18.2047	1.1605	0.957769	1.21167	0.225637	0.506493	4.16618	4.25327	4.13245	4.20453	4.11732	4.11186	4.11919
CDV3	CDV3 homolog	2783.77	-0.112211	0.177568	-0.631931	0.527432	0.771158	11.3758	11.491	11.5435	11.1825	11.3834	11.5089	11.5466
TOPBP1	DNA topoisomerase II binding protein 1	571.519	-0.413096	0.288659	-1.43108	0.152406	0.407501	8.88342	9.33887	8.97576	8.88029	9.09268	9.21909	9.44439
LOC132327970	C-C chemokine receptor type 5-like	23.8651	1.3273	1.01479	1.30795	0.19089	0.462186	4.64149	4.63561	4.46702	4.49434	4.46783	4.39353	4.50808
LOC132328002	C-C chemokine receptor type 5-like	34.7309	1.91746	0.953823	2.01029	0.0444001	0.19052	5.25343	5.07439	5.00344	5.11373	4.97026	4.94671	4.84453
LOC132328014	C-C chemokine receptor type 8-like	2.57007	5.00969	3.69725	1.35498	0.175425	NA	1.25351	1.25335	1.25308	1.36325	1.25297	1.253	1.25302
XCR1	X-C motif chemokine receptor 1	23.3442	8.18447	1.8746	4.36598	1.27e-05	0.000405	4.62911	4.31426	4.1565	4.49376	4.15543	4.15569	4.15589
FYCO1	FYVE and coiled-coil domain autophagy adaptor 1	1212.44	0.144605	0.220198	0.656707	0.51137	0.760211	9.98657	10.283	10.4842	10.2865	10.0795	10.1878	10.2795
TMPPE	transmembrane protein with metallophosphoesterase domain	184.239	0.860142	0.363056	2.36917	0.017828	0.103492	7.64148	7.74646	7.45015	7.59702	7.28828	7.39838	7.20245
GLB1	galactosidase beta 1	438.915	-0.312845	0.282058	-1.10915	0.267366	0.552374	8.58195	8.53435	8.81809	8.80722	8.73032	9.04257	8.76596
CCR4	C-C motif chemokine receptor 4	12.3935	0.602814	1.52807	0.394495	0.693216	0.867515	3.5174	3.68202	3.58607	3.61618	3.63903	3.5579	3.52029
CX3CR1	C-X3-C motif chemokine receptor 1	22.7424	0.0785552	1.0076	0.0779623	0.937858	0.978826	4.45509	4.37489	4.5674	4.52942	4.53799	4.41795	4.47548
LOC132328163	C-C chemokine receptor type 8-like	6.9543	6.44339	3.14944	2.04589	NA	NA	2.51198	2.51149	2.51068	2.80581	2.51036	2.51044	2.5105
SLC25A38	solute carrier family 25 member 38	187.929	-0.106869	0.471359	-0.226725	0.820638	0.930594	7.8091	7.07964	7.53296	7.42184	7.43402	7.6712	7.49241
RPSA	ribosomal protein SA	7870.28	-0.435038	0.170428	-2.55262	0.0106916	0.071838	12.7817	12.7611	13.0235	12.5656	13.1166	13.1121	13.0609
LOC132339557	NA	14.4969	2.08896	2.14193	0.975269	0.329427	0.61732	3.56361	3.56263	3.65974	3.96477	3.66574	3.56047	3.5606
LOC132339563	NA	12.683	-0.305347	1.62438	-0.187978	0.850894	0.942944	3.5545	3.72568	3.64356	3.553	3.6271	3.64853	3.63883
LOC132323683	transmembrane channel-like protein 2	13.9088	3.1059	1.70536	1.82125	0.0685683	0.251669	3.5101	3.61713	3.53341	3.90094	3.50695	3.5294	3.54176
MYRIP	myosin VIIA and Rab interacting protein	33.1287	1.63828	0.992181	1.65119	0.0986994	0.316146	5.26052	4.86479	4.72605	4.9397	4.74833	4.77261	4.84709
EIF1B	eukaryotic translation initiation factor 1B	358.467	-0.0593455	0.322096	-0.184248	0.853819	0.944141	8.64689	8.10285	8.52163	8.48707	8.47818	8.5791	8.39994
CCK	cholecystokinin	4.61327	5.84104	3.55936	1.64104	0.10079	NA	2.18078	1.98376	1.98323	1.98343	1.98303	1.98308	1.98312
TRAK1	trafficking kinesin protein 1	580.634	0.0728318	0.27882	0.261214	0.793927	0.918147	9.19721	9.40538	8.87953	9.19939	9.31452	9.00972	9.09047
LOC132328261	uncharacterized LOC132328261	14.9532	1.96202	1.43525	1.36702	0.171618	0.435419	3.7505	3.85931	3.96495	3.91691	3.82721	3.76235	3.75804
ULK4	unc-51 like kinase 4	30.6187	0.876909	0.839655	1.04437	0.296315	0.584715	5.02304	4.96181	4.92257	4.83176	4.77596	4.84625	4.91149
CTNNB1	catenin beta 1	8453.83	-0.20307	0.169393	-1.19881	0.230603	0.51235	12.7937	12.8558	13.2105	13.0069	13.0744	13.1293	13.1541
LOC132336822	uncharacterized LOC132336822	6.78641	-0.466594	1.99023	-0.234443	0.814641	NA	2.69178	2.69139	2.72901	2.78979	2.69957	2.72817	2.78927
KIAA1143	KIAA1143 ortholog	495.403	0.108226	0.286185	0.378169	0.705305	0.873232	8.99982	8.66255	9.11858	9.02454	8.79399	8.81537	9.08834
KIF15	kinesin family member 15	1087.79	-0.651318	0.242436	-2.68656	0.00721921	0.0542238	9.91303	10.1781	9.65746	9.66573	10.2257	10.2655	10.3379
TMEM42	transmembrane protein 42	203.844	0.357541	0.392992	0.909794	0.362931	0.649121	7.47962	7.81992	7.48889	7.93934	7.5362	7.54141	7.61385
TGM4	transglutaminase 4	117.505	1.27567	0.444801	2.86796	0.00413133	0.0362537	6.99254	7.08086	6.95991	6.75505	6.61305	6.52109	6.65262
ZDHHC3	zinc finger DHHC-type palmitoyltransferase 3	2259.44	-0.0395946	0.188575	-0.209968	0.833693	0.936196	10.9501	10.9912	11.2366	11.2882	11.0731	11.1099	11.2666
LOC132323741	proline-rich protein 2-like	2.28479	3.8113	3.70065	1.0299	0.303056	NA	1.11569	1.11556	1.20414	1.11543	1.11526	1.11528	1.12026
LOC132328423	uncharacterized LOC132328423	2.24495	-3.10511	3.52464	-0.880972	0.378333	NA	1.13209	1.13196	1.14272	1.13182	1.19635	1.15046	1.13169
EXOSC7	exosome component 7	221.439	-0.708409	0.338715	-2.09146	0.036487	0.168316	7.64906	7.49659	7.79439	7.5628	7.9413	7.99448	7.82641
CLEC3B	C-type lectin domain family 3 member B	1277.58	0.496811	0.272988	1.8199	0.068774	0.252045	10.3732	10.2894	10.5143	10.4897	10.1651	9.60934	10.4047
CDCP1	CUB domain containing protein 1	571.627	-0.408117	0.29623	-1.3777	0.168295	0.429745	8.84588	9.03384	9.37921	8.77618	9.3143	9.29659	9.17433
TMEM158	transmembrane protein 158	131.579	-0.336174	0.400003	-0.840429	0.400668	0.680718	6.97051	7.01127	6.97872	6.97246	7.13785	7.18361	6.92774
LARS2	leucyl-tRNA synthetase 2, mitochondrial	301.001	-0.927638	0.313396	-2.95995	0.00307686	0.0290578	7.8434	7.98564	8.20502	7.88957	8.35517	8.48902	8.41301
LIMD1	LIM domain containing 1	124.141	-0.43354	0.4129	-1.04999	0.293723	0.581412	6.94533	6.74661	6.85134	6.98035	7.00386	7.02218	7.02956
LOC132328464	uncharacterized LOC132328464	4.83486	5.92198	3.04203	1.94672	0.0515683	NA	2.17013	2.16986	2.23898	2.29648	2.16922	2.16927	2.1693
SACM1L	SAC1 like phosphatidylinositide phosphatase	785.186	-0.602565	0.226213	-2.66371	0.00772838	0.0569545	9.29197	9.563	9.45559	9.41207	9.58307	9.87341	9.88423
SNRPD1	small nuclear ribonucleoprotein D1 polypeptide	4323.28	-0.328568	0.157048	-2.09215	0.0364255	0.168137	12.0582	11.9454	11.9782	11.9001	12.0384	12.1953	12.3342
SLC6A20	solute carrier family 6 member 20	8.11016	-0.0647987	1.84185	-0.0351814	0.971935	0.989473	2.94799	3.03387	3.04683	2.94702	2.99103	3.02467	2.97622
LZTFL1	leucine zipper transcription factor like 1	444.648	0.416175	0.380923	1.09255	0.274594	0.560844	9.17487	8.29241	8.80985	8.90491	8.33296	8.67996	8.81069
LOC132328523	uncharacterized LOC132328523	70.1342	1.65588	0.947884	1.74692	0.0806507	0.278242	6.50799	5.56954	5.97553	5.45913	5.48538	5.80552	5.54434
AVL9	AVL9 cell migration associated	263.296	0.0117114	0.330932	0.0353892	0.971769	0.989473	8.02209	8.06365	7.98281	8.05799	7.91671	7.85001	8.26112
KBTBD2	kelch repeat and BTB domain containing 2	391.495	0.0341341	0.264746	0.128932	0.897412	0.963348	8.63618	8.43197	8.62487	8.74436	8.53896	8.67006	8.58345
LOC132323793	uncharacterized LOC132323793	16.7675	0.799649	1.44511	0.553347	0.580026	0.803496	3.99929	3.8799	3.94787	4.16785	3.88732	3.92826	4.0393
RP9	RP9 pre-mRNA splicing factor	1588.27	0.535865	0.207682	2.58022	0.00987385	0.0679493	10.7022	11.0193	10.5792	10.6606	10.4916	10.2868	10.4457
FKBP9	FKBP prolyl isomerase 9	942.739	-0.486856	0.210858	-2.30893	0.0209476	0.115336	9.56565	9.74062	9.90568	9.69566	9.92006	10.1108	10.0469
NT5C3A	5'-nucleotidase, cytosolic IIIA	615.277	-0.039497	0.272248	-0.145077	0.88465	0.958654	8.91202	9.24678	9.51234	9.22209	9.23856	9.24959	9.31553
BBS9	Bardet-Biedl syndrome 9	83.6423	-0.469002	0.522617	-0.897411	0.369499	0.654874	6.34983	6.39907	6.36274	6.13792	6.38818	6.42001	6.48363
BMPER	BMP binding endothelial regulator	45.727	1.50865	0.729463	2.06817	0.0386244	0.174211	5.56933	5.33069	5.53513	5.65093	5.30107	5.26032	5.38614
DPY19L1	dpy-19 like C-mannosyltransferase 1	1252.03	0.489234	0.223869	2.18535	0.028863	0.143252	10.5479	10.5835	10.2058	10.186	10.2138	10.0476	10.0013
TBX20	T-box transcription factor 20	105.35	1.51832	0.480966	3.15681	0.00159504	0.0177192	6.98643	6.81682	6.72784	6.55985	6.3956	6.42654	6.35516
HERPUD2	HERPUD family member 2	880.404	0.825788	0.226733	3.64212	0.00027	0.0044909	9.93199	9.74588	10.0864	9.9666	9.41577	9.61585	9.29992
SEPTIN7	septin 7	4667.15	-0.0740856	0.165079	-0.448789	0.653584	0.84542	12.1037	12.1199	12.3804	12.0159	12.1791	12.2496	12.2137
EEPD1	endonuclease/exonuclease/phosphatase family domain containing 1	148.492	1.02824	0.629478	1.63348	0.102368	0.324088	7.26281	7.68771	6.87294	6.6597	7.01218	6.90464	6.60409
MATCAP2	microtubule associated tyrosine carboxypeptidase 2	188.727	-0.155381	0.33866	-0.458812	0.646369	0.841449	7.40587	7.60166	7.59065	7.50735	7.57935	7.52441	7.65888
ANLN	anillin, actin binding protein	1089.5	-0.647657	0.180794	-3.5823	0.000341	0.00539166	9.76599	9.91623	9.8949	9.96046	10.2306	10.3391	10.2865
AOAH	acyloxyacyl hydrolase	73.2609	-0.220702	0.75006	-0.294246	0.76857	0.905653	6.2597	6.27735	5.94164	5.81319	6.24821	6.25567	5.88565
ELMO1	engulfment and cell motility 1	110.268	0.576884	0.505619	1.14095	0.253893	0.53713	6.62487	6.66267	6.74521	7.11307	6.63381	6.68541	6.61843
GPR141	G protein-coupled receptor 141	5.60092	1.47442	2.41419	0.610729	0.541379	NA	2.40603	2.40571	2.46962	2.52117	2.40952	2.45174	2.40505
SFRP4	secreted frizzled related protein 4	10.8206	-0.341639	2.06864	-0.165152	0.868824	0.953082	3.2986	3.298	3.412	3.40839	3.4933	3.30631	3.29676
EPDR1	ependymin related 1	84.9574	-0.099673	0.644148	-0.154736	0.877029	0.955942	6.43212	6.47469	6.44709	6.0133	6.38067	6.4097	6.36728
STARD3NL	STARD3 N-terminal like	246.972	1.00068	0.29825	3.35516	0.000793	0.0101323	7.96943	8.19124	8.06928	8.03572	7.65581	7.69455	7.615
MLH1	mutL homolog 1	1468.75	0.344284	0.162686	2.11624	0.0343241	0.161265	10.6642	10.6254	10.5353	10.5894	10.3373	10.4508	10.3672
LOC132328808	uncharacterized LOC132328808	3.01527	-1.0792	2.80189	-0.385169	0.700112	NA	1.56758	1.5674	1.61547	1.56721	1.5893	1.58587	1.60578
TRANK1	tetratricopeptide repeat and ankyrin repeat containing 1	360.767	-0.0684887	0.298804	-0.229209	0.818706	0.92988	8.39966	8.23165	8.51743	8.68118	8.5815	8.46678	8.46331
DCLK3	doublecortin like kinase 3	87.1392	0.700602	0.482192	1.45295	0.146237	0.397953	6.38521	6.51643	6.47232	6.57832	6.34663	6.24643	6.38051
STAC	SH3 and cysteine rich domain	22.7959	2.76229	1.00055	2.76078	0.00576641	0.0461395	4.65535	4.35047	4.37713	4.42924	4.2975	4.26952	4.2708
ARPP21	cAMP regulated phosphoprotein 21	228.328	0.803315	0.342246	2.34719	0.0189157	0.107454	8.17318	7.81651	7.83032	7.84485	7.64742	7.53473	7.62226
LOC132338459	uncharacterized LOC132338459	5.28752	6.03764	2.64274	2.28462	0.0223354	NA	2.41253	2.35654	2.29157	2.32455	2.29137	2.29141	2.29145
LOC132339378	uncharacterized LOC132339378	6.34174	2.48795	2.03428	1.22301	0.221325	NA	2.64084	2.61444	2.57316	2.69599	2.59566	2.57298	2.58309
PDCD6IP	programmed cell death 6 interacting protein	1238.08	0.149031	0.188	0.792718	0.427942	0.699517	10.2074	10.3121	10.4889	10.2044	10.1986	10.2164	10.2366
ICE1	interactor of little elongation complex ELL subunit 1	1656.42	-0.0713153	0.248421	-0.287075	0.774055	0.908496	10.7232	11.0175	10.3889	10.3879	10.591	10.7159	10.8065
NFX1	nuclear transcription factor, X-box binding 1	804.412	0.844834	0.260777	3.23968	0.00119664	0.0140533	9.51315	9.65397	9.80939	10.1351	9.31281	9.26248	9.35994
LOC132328986	uncharacterized LOC132328986	38.17	-0.14531	0.720939	-0.201557	0.840263	0.937727	5.22693	5.13774	5.20469	5.34376	5.21902	5.29283	5.24071
LOC132328974	solute carrier family 12 member 7	349.289	0.18195	0.288798	0.630024	0.528679	0.771715	8.61388	8.32321	8.3132	8.61115	8.36002	8.42047	8.38444
LOC132328991	uncharacterized LOC132328991	82.1933	1.84236	0.6341	2.90547	0.00366705	0.0331693	6.48483	6.24115	6.4289	6.47059	5.98962	5.86926	6.17077
PDE1C	phosphodiesterase 1C	1.81417	4.50925	3.70515	1.21702	0.223595	NA	0.784415	0.784311	0.784137	0.859102	0.784069	0.784085	0.784098
AMPH	amphiphysin	21.3069	1.95573	1.06659	1.83363	0.0667087	0.247938	4.27437	4.33558	4.44849	4.5096	4.24733	4.31162	4.22509
VPS41	VPS41 subunit of HOPS complex	413.684	0.428016	0.29177	1.46696	0.142387	0.392466	8.78132	8.44132	8.85109	8.91552	8.57533	8.4571	8.60542
LOC132329039	uncharacterized LOC132329039	27.8553	0.935234	0.832487	1.12342	0.261259	0.545893	4.8431	4.89717	4.75806	4.68993	4.71711	4.69665	4.71478
POU6F2	POU class 6 homeobox 2	5.14013	6.0076	3.42958	1.7517	0.0798255	NA	2.14862	2.14828	2.1477	2.36681	2.14748	2.14753	2.14758
YAE1	YAE1 maturation factor of ABCE1	305.552	0.306464	0.33436	0.916569	0.359369	0.6463	8.02695	8.47747	8.40156	8.21559	8.22761	7.98125	8.23637
LOC132324225	mediator of RNA polymerase II transcription subunit 1-like	55.5591	-0.0350198	0.994932	-0.0351982	0.971922	0.989473	5.39696	5.8552	5.53104	5.9488	5.68861	5.67947	5.78795
RALA	RAS like proto-oncogene A	1375.77	-0.17876	0.164048	-1.08968	0.275853	0.562318	10.454	10.3199	10.3675	10.3537	10.4323	10.5111	10.5169
CDK13	cyclin dependent kinase 13	1144.55	0.420133	0.185695	2.26249	0.0236672	0.125636	10.2115	10.4128	10.1311	10.2526	10.0061	9.97506	10.0128
MPLKIP	M-phase specific PLK1 interacting protein	500.021	0.402229	0.273146	1.47258	0.140865	0.389707	8.70468	9.1211	9.08466	9.17692	8.75623	8.87037	8.84611
SUGCT	succinyl-CoA:glutarate-CoA transferase	62.54	-0.00149719	0.704715	-0.00212454	0.998305	0.999163	5.91531	6.02226	6.05379	5.66765	5.99151	5.97691	5.80385
INHBA	inhibin subunit beta A	1072.96	1.29518	0.212334	6.09974	1.06e-09	1.36e-07	10.4129	10.1419	10.1954	10.3771	9.3804	9.45231	9.66192
LOC132329118	uncharacterized LOC132329118	1.64638	-4.12534	3.64955	-1.13037	0.258322	NA	0.696475	0.696379	0.696218	0.696278	0.722718	0.696171	0.739419
GLI3	GLI family zinc finger 3	156.7	0.154856	0.447538	0.346018	0.729329	0.885504	7.05088	7.49027	7.11077	7.41834	7.23935	7.32947	7.12497
C1H7orf25	chromosome 1 C7orf25 homolog	559.79	-0.293105	0.242599	-1.20819	0.226976	0.508236	8.81508	9.05497	9.11399	9.17845	9.20849	9.17869	9.24578
PSMA2	proteasome 20S subunit alpha 2	2005.41	-0.0721416	0.168547	-0.428021	0.668636	0.854571	11.0203	10.7911	11.0583	10.8997	10.9754	10.9639	11.0429
MRPL32	mitochondrial ribosomal protein L32	584.709	-0.872749	0.2477	-3.52342	0.000426	0.00639294	8.91427	8.72969	8.9091	9.11817	9.5081	9.35756	9.36353
HECW1	HECT, C2 and WW domain containing E3 ubiquitin protein ligase 1	525.257	0.713969	0.27852	2.56343	0.0103642	0.0701727	9.20355	9.36799	9.12553	8.85093	8.68786	8.74466	8.89617
STK17A	serine/threonine kinase 17a	2114.94	-0.241651	0.204465	-1.18187	0.237256	0.519219	10.9067	10.8311	11.066	11.0539	10.8288	11.2652	11.2346
LOC132329157	cytochrome c oxidase assembly factor 1 homolog	65.1411	-0.556416	0.671541	-0.828567	0.40735	0.685353	6.05018	5.71837	5.88291	6.061	5.99072	6.1095	6.05759
BLVRA	biliverdin reductase A	589.203	-0.797649	0.315179	-2.53078	0.0113808	0.0753809	8.67661	8.92094	9.00715	9.1385	8.9603	9.51676	9.59911
VOPP1	VOPP1 WW domain binding protein	377.403	0.364382	0.302419	1.20489	0.228245	0.509289	8.67138	8.5218	8.62652	8.64696	8.67072	8.39487	8.19145
LANCL2	LanC like glutathione S-transferase 2	448.237	0.117688	0.26499	0.444124	0.656953	0.847332	8.87251	8.75823	8.77858	8.89344	8.56999	8.94654	8.74709
EGFR	epidermal growth factor receptor	6743.31	0.425211	0.180975	2.34956	0.0187955	0.107183	12.7625	12.6878	12.7813	13.0426	12.3616	12.4899	12.7208
LOC132329240	uncharacterized LOC132329240	750.764	-0.142732	0.291876	-0.489017	0.62483	0.830892	9.91887	9.34007	9.26294	9.32528	9.64074	9.62265	9.47234
SEC61G	SEC61 translocon subunit gamma	334.122	-0.122527	0.334603	-0.366185	0.714227	0.878621	8.61742	8.37834	8.16669	8.12605	8.51788	8.39279	8.27189
TPK1	thiamin pyrophosphokinase 1	31.1274	-0.824251	0.791957	-1.04078	0.297979	0.58678	4.87963	4.86667	4.93017	4.89154	5.0044	5.07989	4.86294
LOC132329284	uncharacterized LOC132329284	2.67199	5.06173	3.27857	1.54389	0.122616	NA	1.36269	1.42613	1.37894	1.39473	1.36217	1.36219	1.36221
CNTNAP2	contactin associated protein 2	234.854	2.22146	0.39961	5.55905	2.71e-08	2.29e-06	8.29272	7.8459	8.08587	7.68146	7.09685	7.04966	7.27609
CUL1	cullin 1	1216.55	0.152882	0.204438	0.747817	0.45457	0.719593	10.2207	10.4121	10.4031	10.0587	10.1024	10.2431	10.2157
EZH2	enhancer of zeste 2 polycomb repressive complex 2 subunit	1132.34	-0.398105	0.205999	-1.93256	0.0532907	0.215128	10.0494	10.0139	10.1934	9.80442	10.3119	10.1816	10.3138
PDIA4	protein disulfide isomerase family A member 4	4543.67	-0.353684	0.466289	-0.758508	0.448147	0.714681	12.2708	12.47	11.3809	11.5253	12.2824	12.1189	12.343
LOC132329338	uncharacterized LOC132329338	104.374	-0.0682308	0.672766	-0.101418	0.919218	0.972009	6.77409	6.32539	6.25817	6.91566	6.78973	6.6543	6.41694
CRTAP	cartilage associated protein	597.415	-0.786874	0.254882	-3.08721	0.00202043	0.021193	8.90556	8.81513	9.19943	8.98116	9.38893	9.3087	9.56243
SUSD5	sushi domain containing 5	27.3579	0.697742	1.14897	0.607277	0.543667	0.78075	4.68506	4.54614	4.90862	4.7789	4.6408	4.65062	4.71877
LOC132329357	uncharacterized LOC132329357	1.67296	-0.62395	3.58539	-0.174026	0.861845	NA	0.721533	0.721435	0.753791	0.721332	0.721207	0.725971	0.755169
LOC132323303	uncharacterized LOC132323303	7.72833	2.71328	2.55299	1.06279	NA	NA	2.70882	2.70831	2.71383	2.98929	2.70709	2.70717	2.74649
FBXL2	F-box and leucine rich repeat protein 2	595.522	0.797968	0.266597	2.99316	0.00276106	0.0268358	9.08111	9.37704	9.37584	9.53696	8.80689	9.09241	8.82838
UBP1	upstream binding protein 1	1742.24	-0.511606	0.199744	-2.56131	0.0104278	0.0705075	10.6193	10.523	10.6943	10.5584	10.6546	10.9919	11.1017
CLASP2	cytoplasmic linker associated protein 2	2539.44	0.621558	0.190486	3.26301	0.00110236	0.0131365	11.3474	11.3888	11.3434	11.6954	10.8836	11.1119	11.118
HUS1	HUS1 checkpoint clamp component	381.385	-0.0772703	0.392875	-0.196679	0.844079	0.939204	8.46622	8.16002	8.32739	8.94947	8.65046	8.71335	8.26304
TNS3	tensin 3	1190.88	0.0320215	0.202776	0.157915	0.874523	0.955224	10.1171	10.1468	10.3178	10.2937	10.0003	10.3126	10.2702
IGFBP3	insulin like growth factor binding protein 3	682.68	0.0337271	0.218521	0.154343	0.877339	0.956168	9.38119	9.30926	9.45154	9.52611	9.37736	9.2917	9.52207
IGFBP1	insulin like growth factor binding protein 1	2.51403	0.558593	3.43239	0.162742	0.870722	NA	1.28358	1.28343	1.28319	1.3521	1.30105	1.30204	1.28313
LOC132329521	uncharacterized LOC132329521	6.87251	1.20898	1.98823	0.608069	0.543142	NA	2.80669	2.75929	2.73311	2.69463	2.70788	2.69418	2.75291
RAMP3	receptor activity modifying protein 3	277.71	-0.342487	0.369125	-0.927836	0.353493	0.640804	8.36595	7.93742	7.8633	7.82243	8.28572	8.14949	8.08278
LRRC14B	leucine rich repeat containing 14B	69.5297	0.518216	0.665721	0.778428	0.436317	0.705823	6.08158	5.9257	5.89515	6.39638	5.94547	5.9109	6.09929
SLC9A3	solute carrier family 9 member A3	9.23462	0.126541	2.19951	0.0575313	0.954122	0.983772	3.25774	3.0533	3.04343	3.0438	3.1139	3.14091	3.04321
TPPP	tubulin polymerization promoting protein	3.03797	-5.00949	2.95453	-1.69553	0.0899754	NA	1.57475	1.57457	1.57428	1.57439	1.62228	1.61136	1.61758
BRD9	bromodomain containing 9	2823.1	0.700757	0.184163	3.8051	0.000142	0.00274298	11.7003	11.8255	11.3802	11.5359	11.1897	11.1214	11.1592
TRIP13	thyroid hormone receptor interactor 13	202.139	-0.706187	0.316398	-2.23196	0.0256177	0.132748	7.60447	7.48913	7.49803	7.45541	7.79888	7.7583	7.81227
COL15A1	collagen type XV alpha 1 chain	159.235	0.377745	0.397379	0.950591	0.341812	0.629773	7.19309	7.46844	7.43474	7.28327	7.08891	7.21901	7.33893
TGFBR1	transforming growth factor beta receptor 1	303.65	0.563017	0.326712	1.72329	0.084837	0.28679	8.18749	8.0632	8.52084	8.45562	8.13498	8.02594	8.04304
RECK	reversion inducing cysteine rich protein with kazal motifs	143.351	0.59291	0.374366	1.58377	0.113246	0.343171	7.12852	7.22185	7.30614	7.23778	7.07335	7.06178	6.9632
ADNP2	ADNP homeobox 2	750.932	0.00204702	0.241088	0.00849078	0.993225	0.997482	9.71932	9.50371	9.58501	9.34244	9.49005	9.40314	9.71565
RBFA	ribosome binding factor A	768.643	0.0115201	0.235088	0.0490032	0.960917	0.986755	9.60468	9.41145	9.50678	9.77432	9.66487	9.4046	9.64157
LOC132329684	probable 2-ketogluconate reductase	149.103	-0.824599	0.475753	-1.73325	0.0830516	0.282817	6.82349	6.98407	7.31442	6.95861	7.48813	7.27037	7.1847
LOC132329729	probable 2-ketogluconate reductase	28.2988	-1.74606	1.30857	-1.33433	0.182096	0.4501	4.57452	4.57276	4.81732	4.66024	4.76058	4.93655	4.82688
LOC132329692	probable 2-ketogluconate reductase	148.23	-0.696185	0.52058	-1.33733	0.181116	0.448927	6.72475	6.84751	7.24737	7.26116	7.36953	7.23103	7.26985
TXNL4A	thioredoxin like 4A	454.209	-0.0752133	0.319772	-0.235209	0.814047	0.927783	9.04504	8.92564	8.42871	8.66057	8.69418	8.87059	8.916
HSBP1L1	heat shock factor binding protein 1 like 1	52.6819	0.659941	0.622273	1.06053	0.288903	0.576146	5.85302	5.61831	5.70172	5.76147	5.60993	5.68975	5.57806
SLC66A2	solute carrier family 66 member 2	517.601	0.0852706	0.27096	0.314698	0.752991	0.8989	8.97635	9.00931	9.26656	8.79588	9.0971	8.90727	8.9274
KCNG2	potassium voltage-gated channel modifier subfamily G member 2	13.5708	0.562008	2.32581	0.24164	NA	NA	3.46574	3.82534	3.46326	3.46384	3.66548	3.46279	3.46882
CTDP1	CTD phosphatase subunit 1	974.327	-0.00836654	0.200397	-0.0417498	0.966698	0.988212	9.74709	9.93955	10.0749	9.90595	9.94065	9.87742	9.96721
LOC132329766	uncharacterized LOC132329766	16.1382	1.492	1.33681	1.11609	0.264382	0.549465	4.02827	4.06917	3.97143	3.85476	3.90346	3.88276	3.92272
NFATC1	nuclear factor of activated T cells 1	195.988	0.143387	0.3728	0.384623	0.700517	0.871116	7.69485	7.65634	7.59588	7.54524	7.75632	7.55637	7.34943
ATP9B	ATPase phospholipid transporting 9B (putative)	316.01	0.499917	0.325439	1.53613	0.124506	0.363414	8.32951	8.66697	8.15414	8.26686	8.21076	8.09368	8.11778
LOC132329817	uncharacterized LOC132329817	20.5089	0.910892	1.23445	0.737891	0.46058	0.723053	4.1673	4.24242	4.35606	4.48206	4.24294	4.27024	4.24088
LOC132329813	uncharacterized LOC132329813	45.1932	0.392571	0.813451	0.482599	0.62938	0.833467	5.43299	5.28194	5.51182	5.60503	5.29542	5.30194	5.58561
SALL3	spalt like transcription factor 3	3.70781	5.5367	3.41288	1.62229	0.10474	NA	1.76266	1.75192	1.75153	1.89925	1.75137	1.75141	1.75144
KIAA0319	KIAA0319 ortholog	20.7598	1.41125	1.39647	1.01058	0.312218	0.601843	4.5291	4.04306	4.11084	4.12333	4.09757	4.18136	4.06374
ALDH5A1	aldehyde dehydrogenase 5 family member A1	346.723	-0.197552	0.308327	-0.640723	0.521703	0.767358	8.35037	8.3755	8.52672	8.2663	8.56735	8.61358	8.21051
GPLD1	glycosylphosphatidylinositol specific phospholipase D1	60.9716	1.82773	0.687643	2.65796	0.00786154	0.0575963	5.82523	5.69711	6.13814	6.04631	5.65304	5.68057	5.54517
MRS2	magnesium transporter MRS2	431.47	0.187188	0.287636	0.650779	0.515189	0.762617	8.73092	8.47338	8.95749	8.89889	8.69477	8.65881	8.70779
DCDC2	doublecortin domain containing 2	169.846	-0.0777585	1.51305	-0.051392	NA	NA	6.34574	6.29366	7.79826	6.32066	6.05096	6.12857	7.72953
NRSN1	neurensin 1	40.5056	0.415201	0.86615	0.479364	0.63168	0.834505	5.0976	5.51164	5.23186	5.28595	5.17566	5.14694	5.36945
LOC132329854	uncharacterized LOC132329854	249.274	0.151385	0.462182	0.327543	0.743257	0.893517	8.1571	8.10615	7.36695	7.95043	7.79495	8.08917	7.70093
LOC132324990	uncharacterized LOC132324990	54.6544	-0.0372787	0.571551	-0.0652237	0.947996	0.981625	5.75389	5.79352	5.79574	5.71369	5.83761	5.72938	5.74297
SOX4	SRY-box transcription factor 4	3696.45	0.0143554	0.166166	0.0863919	0.931155	0.97637	11.9534	11.9581	11.6197	11.851	11.8425	11.8561	11.8329
LOC132329886	uncharacterized LOC132329886	167.626	0.160836	0.379954	0.423302	0.672075	0.855975	7.54682	7.42959	7.36534	7.2368	7.23233	7.39845	7.39204
CDKAL1	CDK5 regulatory subunit associated protein 1 like 1	614.228	-0.447398	0.274573	-1.62943	0.103222	0.325692	8.96462	8.87681	9.33854	9.26935	9.25061	9.50095	9.38279
E2F3	E2F transcription factor 3	547.05	1.37212	0.268339	5.11337	3.16e-07	1.82e-05	9.47117	9.16307	9.2079	9.27847	8.64296	8.3304	8.66218
MBOAT1	membrane bound O-acyltransferase domain containing 1	174.53	1.16688	0.480304	2.42947	0.0151209	0.0924074	7.0348	7.71165	7.51078	7.68609	7.21297	7.13423	6.95543
ID4	inhibitor of DNA binding 4	1913.31	0.114713	0.180226	0.636496	0.524453	0.76891	10.8295	10.8096	10.9539	11.1019	10.9605	10.798	10.801
LOC132325240	uncharacterized LOC132325240	1.98322	-0.667104	3.26184	-0.204518	0.837949	NA	0.973374	0.973258	1.01087	0.973134	0.986422	0.99182	0.987756
RNF144B	ring finger protein 144B	206.919	0.0817967	0.362894	0.225401	0.821667	0.930951	7.74366	7.52336	7.5607	7.89882	7.62127	7.73886	7.62023
DEK	DEK proto-oncogene	1137.63	-0.968447	0.226514	-4.27545	1.91e-05	0.000564	9.92094	9.49802	9.86407	9.93804	10.3659	10.353	10.5351
KDM1B	lysine demethylase 1B	3262.84	0.429806	0.162398	2.64662	0.00813006	0.05889	11.7484	11.8141	11.8394	11.713	11.4401	11.3597	11.6533
TPMT	thiopurine S-methyltransferase	1944.07	0.500491	0.18768	2.66673	0.00765941	0.0565018	10.992	11.0235	11.2307	10.8955	10.7482	10.5695	10.82
NHLRC1	NHL repeat containing E3 ubiquitin protein ligase 1	83.911	-0.231948	0.504556	-0.459707	0.645726	0.841185	6.42954	6.29448	6.43952	6.23478	6.33579	6.40126	6.48634
KIF13A	kinesin family member 13A	1653.42	0.527245	0.190893	2.76199	0.00574497	0.0460242	10.7508	10.9674	10.8202	10.6918	10.5258	10.5813	10.2964
SIRT5	sirtuin 5	246.783	0.102606	0.353221	0.290488	0.771443	0.907366	7.6843	8.01605	7.95305	8.10343	7.90466	8.03871	7.76224
NOL7	nucleolar protein 7	891.685	-0.276584	0.179191	-1.54352	0.122706	0.360581	9.68295	9.7289	9.76683	9.71565	9.92235	9.89917	9.84456
RANBP9	RAN binding protein 9	1317.02	0.456123	0.234108	1.94834	0.0513738	0.210162	10.3803	10.3669	10.7469	10.2943	10.1567	10.3625	9.97531
MCUR1	mitochondrial calcium uniporter regulator 1	837.883	0.191054	0.204759	0.933071	0.350783	0.638908	9.74411	9.78603	9.87904	9.58322	9.59231	9.63665	9.69269
CD83	CD83 molecule	3.26935	2.73576	2.85413	0.958526	0.337798	NA	1.63068	1.72403	1.6578	1.63029	1.63463	1.63008	1.64011
JARID2	jumonji and AT-rich interaction domain containing 2	3323.28	1.33304	0.197609	6.74582	1.52e-11	3.08e-09	12.1012	12.1603	11.6357	11.8256	11.0549	11.0385	11.0894
DTNBP1	dystrobrevin binding protein 1	586.454	-0.141165	0.235787	-0.598697	0.549375	0.783573	9.04622	9.19826	9.31001	9.05002	9.17708	9.17489	9.34498
LOC132330044	uncharacterized LOC132330044	7.27237	0.26664	1.93081	0.138097	0.890163	NA	2.79186	2.87024	2.89558	2.79099	2.85213	2.80489	2.83461
MYLIP	myosin regulatory light chain interacting protein	1039.79	0.00203825	0.228155	0.00893358	0.992872	0.997287	9.85935	9.8255	10.0858	10.238	9.92275	9.96434	10.1456
GMPR	guanosine monophosphate reductase	84.5914	-0.252918	0.619753	-0.408094	0.683204	0.861751	6.42592	6.05217	6.38447	6.43257	6.38644	6.242	6.54442
ATXN1	ataxin 1	968.034	0.436814	0.231445	1.88734	0.0591152	0.229557	10.0686	10.2609	9.7918	9.85924	9.81512	9.6706	9.75272
LOC132330130	uncharacterized LOC132330130	6.38335	6.32124	2.85073	2.21741	0.0265953	NA	2.4629	2.46248	2.49271	2.7024	2.46149	2.46156	2.46161
RBM24	RNA binding motif protein 24	46.7025	1.65257	1.01941	1.6211	0.104996	0.327706	5.49184	5.07662	5.11513	5.80381	5.27694	5.06679	5.1606
CAP2	cyclase associated actin cytoskeleton regulatory protein 2	48.6274	-0.625135	0.905953	-0.69003	0.490175	0.744371	5.4605	5.28792	5.27527	5.74096	5.72827	5.51662	5.43972
LOC132330162	uncharacterized LOC132330162	1.46987	-3.9631	3.6518	-1.08525	0.277813	NA	0.525844	0.52576	0.525617	0.52567	0.577649	0.525575	0.535402
FAM8A1	family with sequence similarity 8 member A1	396.642	-0.121538	0.273595	-0.444225	0.65688	0.847332	8.68845	8.71873	8.52651	8.43514	8.74063	8.69973	8.52375
NUP153	nucleoporin 153	1014.86	-0.486526	0.222635	-2.18531	0.0288662	0.143252	9.75793	10.0856	9.82326	9.62905	10.1041	10.0954	10.2006
LOC132330201	tRNA selenocysteine 1-associated protein 1-like	1042.67	0.33208	0.229393	1.44765	0.147716	0.400673	10.3716	9.93331	9.96865	10.0598	9.78391	9.86724	10.0207
PAK1IP1	PAK1 interacting protein 1	608.151	0.348402	0.24185	1.44057	0.149706	0.403875	9.30606	9.26338	9.48311	9.19577	9.25164	9.14167	8.9593
LOC132330236	transmembrane protein 14C-like	1760.21	-0.204696	0.185436	-1.10386	0.269653	0.554883	10.5069	10.6848	10.8065	10.8448	10.7631	10.8981	10.8887
GFOD1	Gfo/Idh/MocA-like oxidoreductase domain containing 1	216.88	-0.400113	0.344872	-1.16018	0.245977	0.529407	7.64079	7.6578	7.76211	7.62905	7.61613	7.97987	7.8771
TBC1D7	TBC1 domain family member 7	147.568	-0.208807	0.427472	-0.488468	0.625218	0.831012	7.29034	6.93045	7.28034	7.07948	7.28862	7.24949	7.1395
PHACTR1	phosphatase and actin regulator 1	133.805	0.761462	0.422513	1.80222	0.0715107	0.258048	7.3267	6.97105	7.06652	7.09754	6.96205	6.86874	6.82725
EDN1	endothelin 1	37.0059	1.006	0.798767	1.25945	0.207869	0.483995	5.08142	5.21019	5.31769	5.24561	5.01285	5.07263	5.18626
LOC132330273	uncharacterized LOC132330273	6.30615	0.158199	2.03485	0.077745	0.938031	NA	2.58783	2.68837	2.64114	2.58708	2.61808	2.59628	2.65416
HIVEP1	HIVEP zinc finger 1	305.717	-0.316075	0.285072	-1.10875	0.267537	0.552634	8.35296	8.15125	8.07878	8.12917	8.37298	8.29468	8.31682
LOC132330301	uncharacterized LOC132330301	24.9397	1.12269	1.13768	0.986819	0.323731	0.611809	4.39505	4.65387	4.42869	4.77911	4.48893	4.47098	4.47473
LOC132330303	uncharacterized LOC132330303	14.5807	1.74903	1.68034	1.04088	0.297931	0.58678	3.83405	3.65938	3.68213	3.94595	3.69172	3.65735	3.74616
TMEM170B	transmembrane protein 170B	64.3456	0.155029	0.632493	0.245108	0.806373	0.924873	5.77755	6.01973	5.93712	6.18192	5.93175	5.97118	5.97977
NEDD9	neural precursor cell expressed, developmentally down-regulated 9	189.604	-0.64797	0.321734	-2.014	0.04401	0.1893	7.41071	7.4139	7.47397	7.45539	7.75472	7.63167	7.66843
SMIM13	small integral membrane protein 13	453.074	-0.0783288	0.271952	-0.288024	0.773328	0.908333	8.81221	8.52897	8.84732	8.95786	8.7643	8.87869	8.87289
ELOVL2	ELOVL fatty acid elongase 2	1.14427	-3.60254	3.65778	-0.984896	0.324675	NA	0.17053	0.170464	0.170353	0.170394	0.21393	0.175044	0.170329
SYCP2L	synaptonemal complex protein 2 like	6.28299	0.764253	2.3672	0.322851	0.746808	NA	2.67803	2.54117	2.54057	2.57983	2.54953	2.54039	2.61307
MAK	male germ cell associated kinase	118.551	-0.014965	0.52435	-0.0285401	0.977231	0.992116	6.54987	6.79965	7.07949	6.9093	6.72605	6.86261	6.97544
LOC132330361	uncharacterized LOC132330361	1.80719	-3.41408	3.64942	-0.935511	0.349525	NA	0.805023	0.80492	0.804747	0.811285	0.873401	0.804696	0.804709
LOC132330352	transmembrane protein 14C-like	107.38	-0.868464	0.506864	-1.71341	0.086638	0.291074	6.68084	6.58812	6.66014	6.39746	7.00719	6.80159	6.66313
LOC132326663	uncharacterized LOC132326663	1.36855	-3.86007	3.65336	-1.05658	0.290702	NA	0.435471	0.435392	0.435258	0.435308	0.474618	0.453951	0.435229
GCNT2	glucosaminyl (N-acetyl) transferase 2 (I blood group)	2.03703	-4.43314	3.4875	-1.27115	0.203674	NA	1.00865	1.00853	1.00833	1.0084	1.05201	1.03166	1.02783
LOC132326704	uncharacterized LOC132326704	168.065	-0.0635773	0.362781	-0.17525	0.860884	0.948477	7.47017	7.30434	7.41897	7.30264	7.47166	7.27763	7.43734
TFAP2A	transcription factor AP-2 alpha	11082.5	0.0605453	0.188138	0.321814	0.747594	0.895931	13.5696	13.6733	13.1083	13.3617	13.4099	13.4183	13.3908
LOC132330383	uncharacterized LOC132330383	1008.19	0.472632	0.278278	1.69841	0.0894296	0.297115	10.1555	10.1607	9.74442	10.1621	9.45785	10.0915	9.69919
LOC132324813	orofacial cleft 1 candidate gene 1 protein homolog	4.49982	-0.187007	2.51781	-0.0742737	0.940793	NA	2.10904	2.10878	2.10834	2.20689	2.12619	2.15027	2.13769
LOC132324865	uncharacterized LOC132324865	6.30124	0.0290011	2.0179	0.0143719	0.988533	NA	2.59465	2.59429	2.69797	2.63866	2.63345	2.65804	2.60349
LOC132330387	uncharacterized LOC132330387	55.1553	0.205145	0.687843	0.298244	0.765517	0.904244	5.7769	5.89918	5.73366	5.62198	5.58924	5.6934	5.87533
LOC132326736	uncharacterized LOC132326736	7.92235	1.02438	1.72029	0.59547	0.551529	0.785125	2.91068	3.03039	2.92734	2.96978	2.9613	2.89935	2.9292
SLC35B3	solute carrier family 35 member B3	226.124	-0.417613	0.352616	-1.18433	0.236283	0.517986	7.62879	7.94813	7.70776	7.57644	7.93399	7.78461	7.96838
EEF1E1	eukaryotic translation elongation factor 1 epsilon 1	750.751	-0.0906507	0.220313	-0.411464	0.680732	0.860643	9.4819	9.5911	9.59233	9.42694	9.57372	9.4086	9.72707
BLOC1S5	biogenesis of lysosomal organelles complex 1 subunit 5	1275.56	0.28294	0.222694	1.27054	0.203894	0.478788	10.321	10.264	10.4457	10.4772	9.92427	10.2086	10.421
TXNDC5	thioredoxin domain containing 5	337.493	-0.304776	0.383962	-0.793767	0.427331	0.698799	7.96893	8.15413	8.71706	8.19401	8.29774	8.5326	8.50132
BMP6	bone morphogenetic protein 6	119.967	0.0755466	0.434521	0.173862	0.861974	0.949121	6.94931	6.79144	7.05383	6.79736	6.88329	6.94684	6.81247
DSP	desmoplakin	16882.6	-0.340296	0.18366	-1.85286	0.0639027	0.24129	13.6421	13.9469	14.1815	13.8715	14.1093	14.0942	14.284
RIOK1	RIO kinase 1	1241.75	0.251029	0.204024	1.23039	0.218551	0.497556	10.1016	10.4916	10.4379	10.2722	10.1481	10.1435	10.2467
SSR1	signal sequence receptor subunit 1	888.848	0.208975	0.21387	0.977115	0.328512	0.6163	10.0238	9.7145	9.81097	9.79384	9.60585	9.69587	9.83718
RREB1	ras responsive element binding protein 1	1307.27	0.37844	0.183485	2.06252	0.0391587	0.175775	10.5158	10.498	10.263	10.4707	10.2815	10.1618	10.1651
LOC132330471	uncharacterized LOC132330471	60.8414	-0.279119	0.58655	-0.475867	0.634169	0.835935	5.87624	5.86504	5.86441	5.94171	5.92751	6.0746	5.80034
LOC132330496	uncharacterized LOC132330496	12.1816	1.22786	1.23156	0.996993	0.318768	0.607827	3.63967	3.5425	3.64072	3.55895	3.51831	3.57922	3.53016
F13A1	coagulation factor XIII A chain	57.5801	0.56952	0.779895	0.730253	0.465235	0.726567	5.58516	5.80244	5.84515	5.99913	5.92491	5.62774	5.54348
LY86	lymphocyte antigen 86	159.131	0.795083	0.488588	1.62731	0.103672	0.326082	7.40343	7.10644	7.67046	7.15182	7.22192	6.86356	7.13711
NRN1	neuritin 1	58.6761	1.28054	0.717817	1.78394	0.0744331	0.265085	5.83483	5.84746	5.559	6.13264	5.61613	5.66489	5.63776
LOC132327246	uncharacterized LOC132327246	1.83576	-0.864955	3.58001	-0.241607	0.809085	NA	0.860818	0.86071	0.893028	0.860597	0.878307	0.8885	0.86049
LOC132330597	uncharacterized LOC132330597	2.09167	-4.47068	3.64554	-1.22634	0.220069	NA	1.03077	1.03065	1.03045	1.03052	1.0613	1.03039	1.08755
FARS2	phenylalanyl-tRNA synthetase 2, mitochondrial	349.117	1.17781	0.360672	3.26559	0.00109235	0.0130431	8.225	8.35554	8.62101	8.96111	8.11262	7.95588	8.00002
LYRM4	LYR motif containing 4	74.7391	-0.284968	0.542684	-0.525109	0.599508	0.814739	6.14775	6.208	6.22317	6.13229	6.39095	6.22696	6.08131
PPP1R3G	protein phosphatase 1 regulatory subunit 3G	12.1096	1.33635	1.22296	1.09272	0.274518	0.560816	3.6205	3.56388	3.63849	3.55675	3.56026	3.54538	3.5081
RPP40	ribonuclease P/MRP subunit p40	162.546	0.215078	0.365071	0.589141	0.555767	0.787481	7.28855	7.32044	7.45788	7.39964	7.37713	7.18359	7.31318
CDYL	chromodomain Y like	679.949	0.762488	0.258174	2.95339	0.00314303	0.0295524	9.4733	9.58026	9.25585	9.80141	9.14025	9.02026	9.17968
ECI2	enoyl-CoA delta isomerase 2	461.071	1.04158	0.273817	3.80392	0.000142	0.00275253	9.25206	8.83755	9.03176	8.83008	8.45595	8.42198	8.52491
PRPF4B	pre-mRNA processing factor 4B	2256.67	-0.234905	0.160696	-1.4618	0.143796	0.394424	11.0396	11.1775	11.1124	10.9278	11.2182	11.1891	11.2608
LOC132330676	uncharacterized LOC132330676	127.043	-0.227607	0.515189	-0.441793	0.658639	0.8483	6.88107	6.68844	6.96245	7.09524	7.24792	6.8698	6.78331
PXDC1	PX domain containing 1	324.718	0.879115	0.335753	2.61834	0.00883579	0.0625343	8.59295	8.44895	8.53145	8.22182	7.79379	8.1171	8.19624
SLC22A23	solute carrier family 22 member 23	1264.48	0.614534	0.173324	3.54558	0.000392	0.00601331	10.5222	10.4801	10.361	10.3901	9.99591	10.1223	10.0514
PSMG4	proteasome assembly chaperone 4	459.1	0.861777	0.274332	3.14137	0.0016816	0.0184341	8.77966	8.87024	9.06523	9.15556	8.54048	8.40624	8.6475
LOC132330719	tubulin beta-2 chain	969.984	-0.785735	0.181999	-4.31726	1.58e-05	0.000485	9.66808	9.64908	9.74465	9.63689	10.1951	10.0604	10.1778
LOC132330725	tubulin beta-1 chain	575.491	-1.03612	0.279875	-3.7021	0.000214	0.00375933	9.13163	8.60984	8.83275	8.70744	9.4765	9.30917	9.44783
BPHL	biphenyl hydrolase like	178.04	-0.579252	0.408625	-1.41756	0.156318	0.412657	7.36963	7.27076	7.28372	7.45512	7.74988	7.61525	7.25877
RIPK1	receptor interacting serine/threonine kinase 1	296.369	-0.222366	0.335333	-0.663119	0.507255	0.757204	8.0081	8.16363	8.30193	8.11097	8.28381	8.43589	7.98586
LOC132330748	ribosyldihydronicotinamide dehydrogenase [quinone]-like	28.2831	-1.41982	0.995648	-1.42603	0.15386	0.409266	4.66555	4.62153	4.82039	4.73537	4.8878	4.86395	4.83754
LOC132330767	ribosyldihydronicotinamide dehydrogenase [quinone]-like	78.3293	0.100949	0.538619	0.187422	0.85133	0.943148	6.1015	6.38501	6.27778	6.35312	6.29736	6.18937	6.29906
LOC132330779	uncharacterized LOC132330779	3.47715	5.44446	3.69228	1.47455	0.140333	NA	1.65245	1.65223	1.65186	1.80012	1.65171	1.65175	1.65178
DUSP22	dual specificity phosphatase 22	200.105	-0.018023	0.351032	-0.0513428	0.959052	0.986349	7.68012	7.51239	7.6994	7.63009	7.57279	7.80218	7.52012
IRF4	interferon regulatory factor 4	33.2767	0.570247	0.737653	0.773056	0.439489	0.708788	5.14661	5.07847	4.9884	5.03474	5.02223	5.00676	4.96479
EXOC2	exocyst complex component 2	393.507	0.225348	0.275052	0.819294	0.412619	0.688785	8.74242	8.73786	8.62683	8.51094	8.57854	8.66515	8.37249
LOC132330824	ataxin-2-like	2.4417	-4.69479	3.27262	-1.43457	0.151411	NA	1.25642	1.25628	1.25605	1.25613	1.31653	1.28854	1.26583
LOC132330832	uncharacterized LOC132330832	64.2765	1.84451	0.889202	2.07434	0.0380478	0.172388	6.42454	5.40854	5.6136	5.44845	5.40256	5.49725	5.49007
FOXQ1	forkhead box Q1	554.25	0.661575	0.240683	2.74874	0.00598255	0.0471077	9.42094	9.17001	9.10702	9.21251	8.81946	8.82389	8.9774
LOC132330883	uncharacterized LOC132330883	7.84936	0.667163	2.15188	0.310037	0.756533	0.900537	2.87564	2.8752	3.0307	2.93199	2.94414	2.9119	2.87428
FOXC1	forkhead box C1	406.127	0.834675	0.348153	2.39743	0.0165104	0.0985211	8.51402	8.72926	8.75616	9.04912	8.62934	8.08008	8.30156
GMDS	GDP-mannose 4,6-dehydratase	432.787	-0.360838	0.288138	-1.25231	0.210456	0.48737	8.88485	8.38378	8.62691	8.68266	8.81588	8.80311	8.91525
LOC132330891	uncharacterized LOC132330891	7.16503	1.15933	2.56122	0.452649	0.650802	NA	2.66342	2.88176	2.66219	2.66247	2.66189	2.6879	2.72017
LOC132330880	uncharacterized LOC132330880	2.715	-2.45527	2.85922	-0.858718	0.390496	NA	1.42148	1.42132	1.44291	1.42115	1.43882	1.45362	1.46438
LOC132330884	uncharacterized LOC132330884	4.30683	-0.0464162	2.58112	-0.0179829	0.985652	NA	2.04299	2.04274	2.04233	2.14086	2.05123	2.0705	2.08599
MYLK4	myosin light chain kinase family member 4	2.9487	0.59086	3.54343	0.166748	0.867568	NA	1.49752	1.49735	1.49707	1.57793	1.49696	1.53895	1.49701
WRNIP1	WRN helicase interacting protein 1	122.887	-0.883347	0.555889	-1.58907	0.112044	0.340492	6.45567	6.67195	7.04517	6.74509	7.05478	7.10337	6.92558
LOC132330916	leukocyte elastase inhibitor-like	16.5508	0.806789	1.5828	0.509722	0.610246	0.821738	3.8631	4.13186	3.86032	4.05581	3.95742	3.92018	3.9277
LOC132330943	serpin B6-like	12.1402	0.257685	1.37728	0.187097	0.851585	0.943291	3.5084	3.59469	3.56651	3.66336	3.56827	3.56258	3.58814
LOC132330926	serpin B6-like	16.5407	0.244892	1.57583	0.155405	0.876502	0.955835	4.0944	3.89063	3.88906	4.08013	3.97262	4.01159	3.95271
LOC132330932	serpin B6-like	89.3971	0.0451341	0.477716	0.094479	0.924729	0.973828	6.52706	6.48088	6.53598	6.35852	6.39605	6.55056	6.44728
LOC132330973	heterochromatin-associated protein MENT-like	18.5151	-0.065556	1.60894	-0.0407448	0.967499	0.988264	4.11535	4.2967	4.00876	4.0094	4.12556	4.03727	4.19535
LOC132330964	serpin B10-like	188.446	-1.20017	0.588786	-2.03838	0.0415122	0.181875	6.72122	7.59858	7.03381	7.30692	7.68929	7.49899	7.85213
LOC132331032	ovalbumin-like	20.0969	-7.73509	1.58865	-4.86898	1.12e-06	5.22e-05	3.99382	3.99245	3.99014	3.991	4.10105	4.46028	4.23875
LOC132331018	ovalbumin-related protein Y-like	1.53028	-3.06325	3.65458	-0.838197	0.40192	NA	0.595783	0.585995	0.585845	0.585901	0.594782	0.632006	0.585812
LOC132331001	ovalbumin-like	905.83	0.943807	0.366737	2.57353	0.0100668	0.0688423	10.0452	10.4934	9.55459	9.41323	9.14326	9.66431	9.32095
LOC132330993	leukocyte elastase inhibitor A-like	339.22	0.578655	0.334305	1.73092	0.0834664	0.283649	8.41697	8.49955	8.77669	8.15198	8.27365	8.22368	8.13607
LOC132330981	serpin B12-like	519.943	-0.554117	0.29578	-1.87341	0.0610114	0.234322	8.56314	8.75223	9.13149	8.90872	9.28112	9.15284	9.03705
SERPINB5	serpin family B member 5	1658.49	-0.164976	0.230459	-0.715857	0.47408	0.732048	10.3945	10.4238	10.8187	10.8393	10.8467	10.5587	10.812
VPS4B	vacuolar protein sorting 4 homolog B	1320.37	0.229636	0.168815	1.36028	0.173742	0.438728	10.3254	10.4739	10.5025	10.3827	10.2837	10.2636	10.2928
KDSR	3-ketodihydrosphingosine reductase	455.305	0.322978	0.262972	1.22818	0.219378	0.498335	8.68874	9.03964	8.90865	8.89028	8.58973	8.79567	8.77043
BCL2	BCL2 apoptosis regulator	386.932	0.030816	0.256521	0.12013	0.90438	0.966068	8.71055	8.63508	8.55073	8.48642	8.55571	8.66643	8.5221
LOC132331069	MARVEL domain-containing protein 3-like	14.7616	1.24299	1.4558	0.853819	0.393205	0.674857	3.80093	3.71007	3.98916	3.79637	3.73699	3.72352	3.82362
PHLPP1	PH domain and leucine rich repeat protein phosphatase 1	335.464	-0.253819	0.389572	-0.651534	0.514702	0.762444	7.81422	8.63346	8.40238	8.1909	8.40212	8.47198	8.4084
ZCCHC2	zinc finger CCHC-type containing 2	561.193	0.320025	0.279499	1.145	0.25221	0.535549	9.30308	9.34045	8.92444	9.13868	9.16492	9.05522	8.78484
TNFRSF11A	TNF receptor superfamily member 11a	99.5814	-0.43852	0.457183	-0.959178	0.337469	0.625558	6.46519	6.68414	6.58486	6.5433	6.60992	6.74199	6.71722
RELCH	RAB11 binding and LisH domain, coiled-coil and HEAT repeat containing	635.896	0.220451	0.236433	0.932402	0.351129	0.638908	9.41915	9.50007	9.23507	9.25112	9.077	9.28527	9.32123
PIGN	phosphatidylinositol glycan anchor biosynthesis class N	165.019	0.0505646	0.497215	0.101696	0.918998	0.972009	7.14028	6.93686	7.63351	7.4608	7.38754	7.27599	7.27875
RNF152	ring finger protein 152	250.48	0.772086	0.389503	1.98223	0.0474532	0.199847	8.08172	7.71685	8.17914	8.16746	7.47309	7.85962	7.80436
CDH20	cadherin 20	101.872	-0.52934	0.669862	-0.790222	0.429398	0.700527	6.39889	6.20111	6.59429	6.76798	6.9634	6.35131	6.57479
MC4R	melanocortin 4 receptor	2.53856	-0.887103	3.40489	-0.260538	0.794449	NA	1.31098	1.31083	1.31058	1.3551	1.35873	1.31051	1.32531
C1H5orf22	chromosome 1 C5orf22 homolog	204.243	0.239384	0.378956	0.631694	0.527587	0.771172	7.88246	7.66651	7.76343	7.4037	7.64858	7.53548	7.6153
DROSHA	drosha ribonuclease III	660.153	-0.588638	0.241307	-2.43937	0.0147129	0.0904303	8.99948	9.1472	9.24762	9.34859	9.67749	9.45905	9.43401
CDH6	cadherin 6	40.5837	1.41822	0.747842	1.89642	0.0579045	0.226115	5.42004	5.19062	5.28651	5.47883	5.15748	5.22142	5.12522
CDH12	cadherin 12	9.5459	0.975216	1.54013	0.633206	0.526599	0.77078	3.15514	3.31255	3.18693	3.24215	3.18055	3.18677	3.20737
CDH18	cadherin 18	1.29069	0.0990444	3.61102	0.0274284	0.978118	NA	0.350115	0.350039	0.349912	0.381937	0.358867	0.364061	0.349884
BASP1	brain abundant membrane attached signal protein 1	5002.06	-0.593272	0.160719	-3.69136	0.000223	0.00390336	12.0647	11.927	12.154	12.1756	12.3388	12.5706	12.5508
MYO10	myosin X	1670.94	0.172229	0.191656	0.898638	0.368846	0.654625	10.728	10.9128	10.7421	10.5849	10.4798	10.6652	10.7499
LOC132331218	uncharacterized LOC132331218	11.6023	3.18689	1.37003	2.32614	0.020011	0.1119	3.54557	3.42384	3.47915	3.57702	3.40673	3.40248	3.42279
RETREG1	reticulophagy regulator 1	720.103	1.26825	0.304536	4.16453	3.12e-05	0.000839	9.43305	10.0873	9.35733	9.67632	8.79793	9.10753	8.9444
ZNF622	zinc finger protein 622	1053.31	-0.00558381	0.183275	-0.0304668	0.975695	0.991205	10.0103	10.0766	10.1383	9.91351	10.0249	10.0258	10.0731
FBXL7	F-box and leucine rich repeat protein 7	184.791	0.350187	0.431405	0.811735	0.416944	0.690678	7.85795	7.36104	7.33478	7.54585	7.41017	7.26805	7.55186
ANKH	ANKH inorganic pyrophosphate transport regulator	774.16	0.517691	0.200577	2.581	0.00985132	0.0678642	9.68334	9.62986	9.78827	9.71231	9.4096	9.30461	9.49297
LOC132331284	uncharacterized LOC132331284	69.7942	0.349284	0.534486	0.653495	0.513437	0.76174	6.28927	6.09089	6.05152	6.10438	6.09158	6.06639	6.03718
OTULIN	OTU deubiquitinase with linear linkage specificity	2278.61	0.267024	0.202134	1.32103	0.186493	0.456253	11.0196	11.1041	11.1993	11.4909	10.9182	11.0568	11.1424
OTULINL	OTU deubiquitinase with linear linkage specificity like	42.3071	0.619707	0.826008	0.750244	0.453108	0.71856	5.54126	5.43408	5.32982	5.16588	5.37172	5.28022	5.22101
TRIO	trio Rho guanine nucleotide exchange factor	1205.88	-0.236971	0.204434	-1.15916	0.246393	0.529771	10.0789	10.3194	9.96887	10.2559	10.4024	10.2992	10.2282
DNAH5	dynein axonemal heavy chain 5	4.38423	5.77827	3.59898	1.60553	0.108378	NA	1.94984	1.94955	1.94907	2.13648	1.94888	1.94892	1.94896
CTNND2	catenin delta 2	152.55	-1.09401	0.527877	-2.07247	0.0382213	0.172913	6.67979	7.28647	6.97162	6.91813	7.59973	7.20008	7.26384
LOC132331322	uncharacterized LOC132331322	2.57937	-3.16305	3.63135	-0.87104	0.383732	NA	1.2975	1.29735	1.29711	1.31012	1.39006	1.29704	1.29705
LOC132331337	uncharacterized LOC132331337	7.09977	-0.710257	2.18142	-0.325593	0.744732	NA	2.7496	2.74919	2.7485	2.87593	2.80128	2.79961	2.81103
DAP	death associated protein	594.168	-0.0771797	0.238741	-0.323278	0.746484	0.895459	9.06897	9.04234	9.25408	9.36496	9.18738	9.3028	9.21123
ANKRD33B	ankyrin repeat domain 33B	9.37764	-0.495279	1.48502	-0.333516	0.738745	0.891167	3.16316	3.22646	3.20018	3.24974	3.24825	3.2441	3.19604
SNRNP48	small nuclear ribonucleoprotein U11/U12 subunit 48	433.763	0.439054	0.257653	1.70405	0.0883719	0.294907	9.02664	8.67292	8.76916	8.85456	8.61324	8.61953	8.61241
ROPN1L	rhophilin associated tail protein 1 like	130.325	0.668532	1.39299	0.479925	0.631281	0.834399	6.24347	7.22773	6.98297	7.23863	6.82789	6.73947	6.79362
MARCHF6	membrane associated ring-CH-type finger 6	236.304	-0.13099	0.362571	-0.36128	0.71789	0.880599	7.91599	7.97233	7.88471	7.55606	7.76715	7.89297	8.02334
LOC132331398	carboxymethylenebutenolidase homolog	3177.97	1.80239	0.218303	8.25637	1.5e-16	9.01e-14	12.0614	11.9654	12.0194	11.5841	10.967	10.5512	10.6185
LOC132331409	carboxymethylenebutenolidase homolog	2504.85	2.65701	0.50291	5.28326	1.27e-07	8.77e-06	11.4757	11.6764	12.0808	10.5815	9.86527	9.95997	9.6988
CCT5	chaperonin containing TCP1 subunit 5	3376.52	-0.638492	0.170789	-3.73848	0.000185	0.00338186	11.5066	11.5008	11.6774	11.2918	11.9786	11.9365	11.8854
ATPSCKMT	ATP synthase c subunit lysine N-methyltransferase	324	-0.378229	0.386822	-0.977785	0.328181	0.615986	8.46713	7.84199	8.43902	8.00802	8.25211	8.39188	8.55194
LOC132331490	uncharacterized LOC132331490	12.2253	2.05682	1.92205	1.07012	0.284567	0.572267	3.4342	3.69068	3.49074	3.5456	3.51626	3.43174	3.43184
SEMA5A	semaphorin 5A	818.866	0.361536	0.191923	1.88376	0.0595972	0.230831	9.71646	9.7115	9.86698	9.72733	9.57407	9.57234	9.49231
MTRR	5-methyltetrahydrofolate-homocysteine methyltransferase reductase	285.544	-0.401778	0.430782	-0.93267	0.35099	0.638908	8.23748	7.51787	8.14983	8.07701	8.23992	8.41115	7.94322
FASTKD3	FAST kinase domains 3	211.254	0.206556	0.361802	0.570909	0.568061	0.795564	7.57412	7.65114	7.7813	7.92758	7.54312	7.63252	7.79292
CFAP90	cilia and flagella associated protein 90	8.93736	0.615025	1.87144	0.328638	0.74243	0.893239	3.01638	3.23043	3.04429	3.01523	3.06653	3.04494	3.06657
LOC132331574	uncharacterized LOC132331574	6.21042	3.81864	2.7101	1.40904	0.158823	NA	2.40502	2.64551	2.40391	2.41165	2.41914	2.4037	2.40375
ADCY2	adenylate cyclase 2	371.541	-0.553713	0.256726	-2.15683	0.031019	0.150256	8.39397	8.40601	8.36864	8.42746	8.57025	8.81037	8.61849
TENT4A	terminal nucleotidyltransferase 4A	390.507	0.177789	0.26547	0.669712	0.503041	0.754108	8.72578	8.75761	8.48298	8.56983	8.62987	8.52177	8.49694
LOC132331608	uncharacterized LOC132331608	63.8642	0.422533	0.944681	0.447276	0.654676	0.846248	5.55828	6.07349	5.90067	6.16727	5.80628	5.8227	5.96981
SRD5A1	steroid 5 alpha-reductase 1	404.319	0.753774	0.342072	2.20356	0.0275556	0.13898	8.94416	8.61432	9.00731	8.35492	8.53357	8.28929	8.32039
NSUN2	NOP2/Sun RNA methyltransferase 2	1730.37	-0.354051	0.208267	-1.69999	0.0891333	0.296525	10.8077	10.7079	10.6936	10.3022	10.8538	10.8999	10.8649
UBE2QL1	ubiquitin conjugating enzyme E2 Q family like 1	706.121	0.528212	0.205007	2.57655	0.0099791	0.0684641	9.59596	9.66433	9.55118	9.46731	9.26078	9.20548	9.34182
MED10	mediator complex subunit 10	954.713	0.278813	0.174609	1.59679	0.110314	0.337289	9.94052	9.97081	10.0066	9.93972	9.82848	9.76364	9.79987
C1H7orf57	chromosome 1 C7orf57 homolog	15.8854	1.53788	1.42017	1.08289	0.278859	0.565313	3.80157	3.81831	4.03793	4.05365	3.83707	3.85889	3.85128
UPP1	uridine phosphorylase 1	73.7019	0.519422	0.59727	0.86966	0.384486	0.666529	6.32727	6.19641	6.2724	6.02956	5.96417	6.06677	6.24632
ABCA13	ATP binding cassette subfamily A member 13	6.61138	6.36751	2.80793	2.26769	0.0233481	NA	2.65062	2.5595	2.55879	2.74856	2.55852	2.55858	2.55864
VWC2	von Willebrand factor C domain containing 2	32.1665	-0.0589987	0.979214	-0.0602511	0.951956	0.983108	5.01629	4.98325	4.89499	4.81545	5.14668	4.83711	4.78031
SPMIP7	sperm microtubule inner protein 7	2.68275	5.06291	3.69656	1.36963	0.170803	NA	1.30218	1.41038	1.30177	1.30186	1.30167	1.30169	1.30171
IKZF1	IKAROS family zinc finger 1	24.3594	1.23481	0.85916	1.43722	0.150654	0.405267	4.63667	4.5766	4.52864	4.69906	4.50051	4.51852	4.50819
FIGNL1	fidgetin like 1	172.387	-1.14809	0.414543	-2.76952	0.00561392	0.0451674	7.29707	7.29348	7.08892	6.95518	7.6732	7.45253	7.62913
DDC	dopa decarboxylase	17.0351	4.82445	1.29836	3.7158	0.000203	0.00360685	4.09353	4.06516	4.01519	4.13045	3.90163	3.91734	3.90736
GRB10	growth factor receptor bound protein 10	237.938	0.611571	0.331758	1.84342	0.065267	0.24458	7.81821	7.91321	8.10222	8.03791	7.85507	7.64918	7.64556
COBL	cordon-bleu WH2 repeat protein	247.204	-0.343839	0.315006	-1.09153	0.275039	0.561327	7.72152	7.99734	7.85542	7.90404	8.11737	7.94576	7.99454
LOC132331797	uncharacterized LOC132331797	23.4257	-0.883137	1.08988	-0.810305	0.417765	0.691029	4.46574	4.38549	4.38097	4.5971	4.46286	4.51045	4.63656
PARD6G	par-6 family cell polarity regulator gamma	900.037	0.725993	0.218336	3.32512	0.000884	0.0110087	9.92535	9.84427	9.93597	10.109	9.332	9.6113	9.61487
BLOC1S4	biogenesis of lysosomal organelles complex 1 subunit 4	898.977	0.140911	0.236213	0.596541	0.550814	0.784604	9.83699	9.56871	9.80843	10.0818	9.66088	9.76014	9.83925
GLIPR2	GLI pathogenesis related 2	362.344	-0.204169	0.328476	-0.621566	0.534227	0.775287	8.47996	8.28566	8.32928	8.62876	8.7149	8.22827	8.61341
LOC132331808	interferon alpha-inducible protein 27-like protein 2B	37.1271	3.03364	1.01031	3.0027	0.00267599	0.0261957	5.47495	4.86387	4.78573	4.78704	4.67042	4.70297	4.74228
ALG2	ALG2 alpha-1,3/1,6-mannosyltransferase	153.537	-0.63701	0.483335	-1.31795	0.187521	0.458022	7.34747	6.7834	7.18694	7.07171	7.3847	7.40757	7.22328
SEC61B	SEC61 translocon subunit beta	515.053	0.00828586	0.252868	0.0327675	0.97386	0.99044	8.96123	9.2128	8.8412	8.96802	9.07068	9.01179	8.91165
LOC132331926	uncharacterized LOC132331926	3.73587	-0.744968	2.38061	-0.312931	0.754333	NA	1.86069	1.92381	1.86568	1.86024	1.88245	1.89754	1.8895
NR4A3	nuclear receptor subfamily 4 group A member 3	196.051	0.935307	0.613198	1.52529	0.127186	0.367374	7.76897	8.09506	6.96352	7.17588	7.53248	7.13633	6.95346
STX17	syntaxin 17	533.021	-0.0989936	0.277704	-0.356471	0.721488	0.882184	8.88451	8.78149	9.25976	9.10287	9.02695	9.19715	9.0022
ERP44	endoplasmic reticulum protein 44	1027.66	-0.215915	0.217147	-0.994325	0.320065	0.60883	10.1544	9.9496	9.84893	9.77005	10.1814	10.0635	9.95895
INVS	inversin	360.098	0.108948	0.290828	0.374614	0.707948	0.874468	8.75221	8.34535	8.39437	8.47881	8.43412	8.45346	8.46858
TEX10	testis expressed 10	810.069	-0.550349	0.258418	-2.12969	0.0331973	0.157302	9.22171	9.77318	9.5219	9.36804	9.87567	9.88391	9.6794
LOC132331920	uncharacterized LOC132331920	251.41	-0.0626919	0.340362	-0.184192	0.853863	0.944141	7.86437	8.05214	8.08588	7.76469	8.00131	7.81641	8.09599
LOC132331932	uncharacterized LOC132331932	834.351	0.16167	0.191268	0.84525	0.397971	0.678224	9.77734	9.8063	9.66511	9.71505	9.72488	9.61986	9.59092
MSANTD3	Myb/SANT DNA binding domain containing 3	350.496	-0.224052	0.346313	-0.646963	0.517656	0.764328	8.33413	8.46252	8.44417	8.28364	8.80536	8.42235	8.13221
AHRR	aryl hydrocarbon receptor repressor	2.72759	2.47964	3.0085	0.824211	0.40982	NA	1.4492	1.39184	1.43531	1.39167	1.39605	1.40111	1.39151
LOC132331985	uncharacterized LOC132331985	520.008	0.530441	0.286386	1.85218	0.0639993	0.24158	9.21792	9.19553	8.72292	9.23552	8.9033	8.73089	8.84728
PDCD6	programmed cell death 6	477.414	0.459693	0.27099	1.69635	0.0898202	0.297753	9.21948	8.87606	8.83464	8.9448	8.85759	8.71967	8.62567
EXOC3	exocyst complex component 3	545.205	0.210298	0.229143	0.91776	0.358745	0.646068	9.17337	9.20326	9.17508	8.96568	8.95035	9.0713	9.03413
LOC132332073	dynein axonemal heavy chain 5-like	5.21761	1.95072	2.10326	0.927473	0.353681	NA	2.32653	2.38987	2.36941	2.40139	2.35254	2.32556	2.3356
CAVIN4	caveolae associated protein 4	39.9275	0.535506	1.10077	0.486484	0.626624	0.831414	5.44293	4.9833	5.40909	5.08621	5.1918	5.23474	5.10532
TMEFF1	transmembrane protein with EGF like and two follistatin like domains 1	43.7623	1.80982	0.700586	2.5833	0.00978613	0.0675031	5.32724	5.45514	5.49865	5.58872	5.22211	5.29212	5.22597
SLC39A6	solute carrier family 39 member 6	474.7	0.0797518	0.242933	0.328287	0.742694	0.893342	8.78793	8.97938	8.9617	8.87979	8.73465	8.95871	8.8847
ABITRAM	actin binding transcription modulator	150.417	0.104929	0.414256	0.253296	0.800039	0.920954	7.03334	7.35074	7.34017	7.17202	7.32005	7.14368	7.11747
CTNNAL1	catenin alpha like 1	558.638	0.0586356	0.237459	0.24693	0.804963	0.924068	9.21893	9.09795	8.97094	9.23206	8.99637	9.19933	9.10303
ELP2	elongator acetyltransferase complex subunit 2	328.205	0.223821	0.323809	0.691215	0.489431	0.744119	8.12717	8.55821	8.43936	8.3762	8.10091	8.4409	8.27606
GABBR2	gamma-aminobutyric acid type B receptor subunit 2	1.32923	-0.659072	3.6118	-0.182477	0.855208	NA	0.390565	0.390487	0.390357	0.416052	0.421293	0.390318	0.390328
LOC132325328	gamma-aminobutyric acid type B receptor subunit 2-like	7.80526	6.60897	2.7162	2.43317	0.0149675	0.0916566	2.77784	2.72306	2.72218	2.99875	2.72184	2.72192	2.72199
GALNT12	polypeptide N-acetylgalactosaminyltransferase 12	35.827	0.848715	0.718304	1.18155	0.237383	0.519257	5.20501	5.20479	5.16612	5.16595	5.13071	5.09963	5.01449
ANKS6	ankyrin repeat and sterile alpha motif domain containing 6	616.251	0.993066	0.433122	2.29281	0.021859	0.118818	8.97636	10.1132	8.79021	9.03263	8.68404	8.87145	8.88533
LOC132330367	uncharacterized LOC132330367	6.7931	0.0602564	2.23605	0.0269477	0.978501	NA	2.68334	2.68295	2.71523	2.80966	2.7561	2.72887	2.68215
IRX1	iroquois homeobox 1	177.138	-0.989868	0.486858	-2.03318	0.0420348	0.183628	7.38809	6.86007	7.10981	7.44361	7.53856	7.71119	7.5409
IRX2	iroquois homeobox 2	2173.09	-0.482434	0.168686	-2.85995	0.00423713	0.0368586	11.0543	10.8958	10.7866	10.9667	11.1528	11.3131	11.2704
IRX4	iroquois homeobox 4	103.933	-0.496214	0.732935	-0.677023	0.498392	0.750147	6.84599	6.12194	6.653	6.50256	6.76187	6.64549	6.72168
NDUFS6	NADH:ubiquinone oxidoreductase subunit S6	2449	-0.0504659	0.169213	-0.298239	0.76552	0.904244	11.392	11.1405	11.198	11.2189	11.3606	11.1445	11.3072
MRPL36	mitochondrial ribosomal protein L36	840.067	0.312695	0.197706	1.58161	0.113738	0.344312	9.89065	9.71609	9.68047	9.83572	9.57204	9.56134	9.66475
LPCAT1	lysophosphatidylcholine acyltransferase 1	92.9316	-0.321179	0.506683	-0.633886	0.526155	0.770631	6.60968	6.51625	6.33387	6.44445	6.52853	6.45631	6.68674
CLPTM1L	CLPTM1 like	734.683	0.305829	0.224808	1.3604	0.173702	0.438702	9.45976	9.49775	9.78191	9.57225	9.30137	9.47647	9.44459
TERT	telomerase reverse transcriptase	35.4924	-1.30927	1.02694	-1.27493	0.202335	0.476795	4.87937	5.15199	5.04071	4.95131	5.28202	5.14894	5.09849
CCDC127	coiled-coil domain containing 127	299.575	0.550388	0.384746	1.43052	0.152568	0.407635	7.79033	8.41823	8.24599	8.54585	8.00797	8.10701	7.99833
SDHA	succinate dehydrogenase complex flavoprotein subunit A	692.061	-0.687144	0.273344	-2.51384	0.0119423	0.0779706	8.83922	9.18938	9.3853	9.38224	9.65043	9.67177	9.52723
FH	fumarate hydratase	610.184	-0.680362	0.203594	-3.34176	0.000832	0.0105007	9.04987	9.0675	9.10523	9.01605	9.47108	9.38121	9.45563
LOC132332308	uncharacterized LOC132332308	3.44426	0.83085	3.51125	0.236625	0.812948	NA	1.70656	1.70636	1.70603	1.80448	1.7059	1.70593	1.74969
CHMP5	charged multivesicular body protein 5	1758.15	-0.119368	0.197662	-0.603899	0.545911	0.782049	10.4666	10.8036	10.9315	10.7116	10.8125	10.8027	10.842
BAG1	BAG cochaperone 1	293.432	-0.0118202	0.331591	-0.035647	0.971564	0.989473	8.40442	8.11004	8.06163	8.10936	7.97941	8.21144	8.33409
ZNF830	zinc finger protein 830	677.075	0.112671	0.212708	0.529696	0.596323	0.813448	9.50691	9.47131	9.41517	9.30576	9.45405	9.27018	9.35718
LOC132332309	poly(rC)-binding protein 3-like	833.957	-0.188374	0.261485	-0.720403	0.471277	0.730031	9.75104	9.60739	9.24794	9.86758	9.79779	9.70409	9.76015
MOCOS	molybdenum cofactor sulfurase	79.6682	1.33089	0.606287	2.19515	0.0281527	0.140829	6.07064	6.62268	6.21343	6.3489	6.04899	6.10614	5.97434
PTPN3	protein tyrosine phosphatase non-receptor type 3	797	0.400625	0.205155	1.95279	0.0508443	0.209022	9.62025	9.7583	9.66378	9.84409	9.53302	9.546	9.38856
EPB41L4B	erythrocyte membrane protein band 4.1 like 4B	375.653	0.530289	0.353078	1.5019	0.133123	0.377542	8.97089	8.41789	8.30448	8.66271	8.28691	8.24205	8.53085
LOC132332416	band 4.1-like protein 4B	42.9474	3.85434	0.932056	4.13531	3.54e-05	0.000931	5.61847	5.32841	5.22371	5.34728	4.97585	5.028	5.03614
FRRS1L	ferric chelate reductase 1 like	12.1493	2.28148	1.36148	1.67574	0.0937888	0.306371	3.57747	3.5713	3.58667	3.65862	3.52614	3.48994	3.52493
TMEM245	transmembrane protein 245	363.591	0.380386	0.327661	1.16091	0.245677	0.529304	8.47926	8.35261	8.58728	8.77485	8.3121	8.16254	8.60191
INO80C	INO80 complex subunit C	211.518	-0.0114614	0.415849	-0.0275615	0.978012	0.992428	7.47676	7.4871	7.88527	7.85561	7.50151	7.6675	7.89482
GALNT1	polypeptide N-acetylgalactosaminyltransferase 1	790.726	0.423234	0.236282	1.79123	0.0732564	0.262108	9.86444	9.74549	9.71117	9.50449	9.48831	9.60853	9.27695
LOC132332457	uncharacterized LOC132332457	7.63315	-1.18801	1.6076	-0.738994	0.459911	0.722531	2.87613	2.916	2.93948	2.8883	2.97321	2.92151	2.93282
C1H18orf21	chromosome 1 C18orf21 homolog	1169.6	0.29928	0.237422	1.26054	0.207475	0.483679	10.2498	10.3746	9.87689	10.4398	10.074	9.97063	10.1598
RPRD1A	regulation of nuclear pre-mRNA domain containing 1A	632.676	-0.574238	0.313768	-1.83014	0.0672291	0.248794	9.04265	8.75343	9.37787	9.22087	9.16065	9.4379	9.68591
FHOD3	formin homology 2 domain containing 3	306.504	1.07129	0.30203	3.54695	0.00039	0.00599488	8.58075	8.36301	8.39192	8.20694	7.97938	7.93587	7.81337
CARMIL1	capping protein regulator and myosin 1 linker 1	540.494	0.185458	0.250339	0.740827	0.458798	0.72194	8.871	9.24768	9.22354	9.06589	9.05255	8.98299	9.00396
RIPOR2	RHO family interacting cell polarization regulator 2	381.637	1.37474	0.283563	4.84808	1.25e-06	5.75e-05	8.69481	8.66677	8.99001	8.57829	8.06134	8.14235	8.05023
GMNN	geminin DNA replication inhibitor	298.293	-0.44779	0.38227	-1.1714	0.241439	0.523776	7.77212	8.37028	8.25256	7.85481	8.24121	8.40102	8.26059
C1H6orf62	chromosome 1 C6orf62 homolog	3383.59	0.635503	0.157235	4.04174	5.31e-05	0.00127921	11.97	11.9813	11.7417	11.79	11.4475	11.4035	11.4947
ACOT13	acyl-CoA thioesterase 13	542.352	-0.352231	0.304882	-1.1553	0.247967	0.531956	8.66998	8.7625	9.14565	9.21966	9.10911	9.07972	9.30801
TDP2	tyrosyl-DNA phosphodiesterase 2	288.112	0.0759816	0.325292	0.233579	0.815312	0.928063	8.0513	8.23793	8.26183	8.12998	8.35846	7.97485	8.04063
LOC132332585	uncharacterized LOC132332585	16.1557	2.47029	1.29506	1.90747	0.0564598	0.223175	3.98936	3.91109	4.11417	3.90827	3.86626	3.88785	3.83266
GALR1	galanin receptor 1	56.0879	0.684176	0.655497	1.04375	0.2966	0.585047	5.90066	5.64724	5.83632	5.8858	5.6009	5.80519	5.68958
MBP	myelin basic protein	197.77	2.1553	0.425511	5.0652	4.08e-07	2.22e-05	7.96045	7.72138	7.80466	7.40011	7.11694	6.93707	6.84482
ZNF236	zinc finger protein 236	432.372	0.258205	0.297337	0.868392	0.38518	0.667058	8.61682	9.03356	8.58137	8.88305	8.79236	8.60671	8.57997
ZNF516	zinc finger protein 516	497.612	0.527684	0.224451	2.351	0.0187233	0.106964	9.08079	8.95117	9.10634	9.0887	8.73061	8.77121	8.83699
LOC132330532	uncharacterized LOC132330532	8.89085	2.74569	1.54223	1.78034	0.0750201	0.266227	3.1244	3.18059	3.09483	3.15657	3.05569	3.07029	3.08087
TSHZ1	teashirt zinc finger homeobox 1	274.884	0.500048	0.350857	1.42522	0.154094	0.409524	7.80556	8.3814	8.18257	8.20839	7.97547	7.88723	7.97447
PTGR3	prostaglandin reductase 3	562.374	-0.0210436	0.295046	-0.0713232	0.943141	0.97986	8.66854	9.13846	9.26063	9.28739	9.14522	9.13581	9.1073
ZNF407	zinc finger protein 407	235.86	0.425384	0.379838	1.11991	0.262753	0.547672	7.96718	8.17803	7.8464	7.63231	7.86552	7.7546	7.6099
CNDP1	carnosine dipeptidase 1	27.1513	1.74247	0.883227	1.97284	0.0485138	0.202776	4.79073	4.77608	4.83164	4.69951	4.61507	4.6784	4.5758
CNDP2	carnosine dipeptidase 2	1042.34	0.0161764	0.25648	0.0630707	0.94971	0.982262	10.022	9.73543	10.3558	9.85434	10.0434	9.8749	10.0972
DIPK1C	divergent protein kinase domain 1C	16.3154	-1.33917	1.52408	-0.878674	0.379578	0.663234	3.88246	3.94589	3.88	4.04318	4.10648	3.97612	3.98447
C1H18orf63	chromosome 1 C18orf63 homolog	14.6786	1.44284	1.20046	1.20191	0.229398	0.51073	3.89389	3.79486	3.74563	3.93992	3.76905	3.77134	3.78281
LOC132332758	cytochrome b5	748.403	-0.139086	0.285735	-0.486768	0.626423	0.831389	9.55524	9.09603	9.6054	9.64504	9.3012	9.71333	9.67386
TIMM21	translocase of inner mitochondrial membrane 21	1070.96	-0.108651	0.218984	-0.49616	0.619781	0.828204	10.2615	9.93929	9.79213	10.0713	10.0932	10.0834	10.1119
FBXO15	F-box protein 15	328.322	0.740411	0.426455	1.7362	0.0825287	0.281868	8.46223	8.84826	7.95253	8.23283	7.92637	7.90815	8.33946
NETO1	neuropilin and tolloid like 1	6.66588	6.37325	2.81548	2.26364	0.023596	NA	2.75024	2.53169	2.53096	2.59459	2.53068	2.53075	2.5308
CBLN2	cerebellin 2 precursor	96.0986	-0.29498	0.628996	-0.46897	0.639091	0.837963	6.64033	6.40508	6.32932	6.56783	6.69315	6.19286	6.73651
SOCS6	suppressor of cytokine signaling 6	414.901	0.31725	0.309454	1.02519	0.305272	0.593487	8.46567	8.75691	8.85647	8.85467	8.37554	8.54473	8.79218
RTTN	rotatin	128.639	-0.175751	0.450266	-0.390328	0.696294	0.868639	6.99616	6.91126	6.83126	7.09826	7.05633	6.81925	7.15165
CD226	CD226 molecule	3.92128	5.60594	3.69078	1.5189	0.128787	NA	1.94493	1.77818	1.77775	1.77791	1.77758	1.77762	1.77765
DOK6	docking protein 6	3.71373	-0.707911	3.42595	-0.206632	0.836297	NA	1.82289	1.82268	1.82232	1.89138	1.82218	1.82222	1.90707
CCDC102B	coiled-coil domain containing 102B	22.6758	1.51537	0.958081	1.58168	0.113724	0.344312	4.46956	4.59412	4.49323	4.4647	4.39796	4.34578	4.43727
TMX3	thioredoxin related transmembrane protein 3	2410.9	0.35443	0.240693	1.47254	0.140876	0.389707	10.9355	11.1125	11.5208	11.5641	10.9285	11.0514	11.241
LOC132332847	protein-glutamine gamma-glutamyltransferase 5-like	3151.25	0.742512	0.227564	3.26287	0.00110289	0.0131365	11.6855	11.8879	12.0332	11.4474	11.1167	11.1745	11.5266
DSEL	dermatan sulfate epimerase like	180.371	-0.011129	0.433537	-0.0256703	0.97952	0.992716	7.28721	7.168	7.6605	7.65396	7.50224	7.49314	7.42313
CDH19	cadherin 19	15.5776	0.129227	1.29031	0.100152	0.920224	0.972352	3.95307	3.84904	3.9737	3.99453	3.97936	3.8992	3.92953
CDH7	cadherin 7	3.2562	0.380348	3.17195	0.11991	0.904554	NA	1.71268	1.62803	1.62771	1.62782	1.65915	1.62761	1.64759
MC5R	melanocortin 5 receptor	5.88111	1.15139	2.3369	0.492701	0.622224	NA	2.58525	2.46551	2.52477	2.46515	2.50517	2.48871	2.46481
RNMT	RNA guanine-7 methyltransferase	558.055	0.0671482	0.29469	0.227861	0.819755	0.930389	9.05766	8.89817	9.36826	9.12197	8.79746	9.14719	9.26764
FAM210A	family with sequence similarity 210 member A	595.643	0.061097	0.243376	0.251039	0.801784	0.922061	9.31558	9.36591	9.15818	9.0367	9.06836	9.21621	9.28244
LDLRAD4	low density lipoprotein receptor class A domain containing 4	260.771	0.442291	0.30688	1.44125	0.149513	0.403487	8.00486	8.1081	7.97566	8.25115	7.82517	7.95568	7.91742
CEP192	centrosomal protein 192	371.618	-0.610301	0.377306	-1.61752	0.105766	0.328812	7.92518	8.16484	8.49011	8.68134	8.57815	8.73767	8.66667
LOC132332958	uncharacterized LOC132332958	3.33855	4.3618	3.60158	1.21108	0.225865	NA	1.71895	1.59017	1.58985	1.58997	1.58973	1.59464	1.58978
PTPN2	protein tyrosine phosphatase non-receptor type 2	1464.07	0.320948	0.165782	1.93597	0.0528718	0.213955	10.5501	10.5893	10.5415	10.6895	10.3644	10.3482	10.4591
PSMG2	proteasome assembly chaperone 2	382.715	0.160193	0.361546	0.443078	0.657709	0.847503	8.19692	8.3617	8.63861	8.97052	8.49851	8.51931	8.50608
CEP76	centrosomal protein 76	174.511	-0.486359	0.391162	-1.24337	0.213731	0.491538	7.11306	7.34828	7.36073	7.5234	7.50937	7.54215	7.53235
SPIRE1	spire type actin nucleation factor 1	8446.2	1.90369	0.203926	9.33519	1.01e-20	1.01e-17	13.3473	13.7101	13.1125	13.1364	12.1154	11.9339	12.0929
PRELID3A	PRELI domain containing 3A	707.843	0.705688	0.261625	2.69732	0.00699	0.0530243	9.31158	9.43915	9.71805	9.83359	9.29295	9.16845	9.11533
AFG3L2	AFG3 like matrix AAA peptidase subunit 2	1853.95	-0.379243	0.211837	-1.79026	0.0734124	0.26251	10.5332	10.5374	10.9865	10.8081	10.9074	10.9521	11.0771
TUBB6	tubulin beta 6 class V	1735.69	0.653208	0.264201	2.47239	0.0134213	0.0848206	11.2625	10.7892	10.9726	10.3748	10.5458	10.4427	10.4328
CIDEA	cell death inducing DFFA like effector a	209.453	0.554677	0.396023	1.40062	0.161329	0.420115	7.78017	7.67463	8.03338	7.49217	7.53094	7.66872	7.42722
IMPA2	inositol monophosphatase 2	626.704	1.1397	0.332447	3.42823	0.000608	0.00832267	9.58661	9.03936	9.82984	9.16874	8.6427	8.7926	9.0001
MPPE1	metallophosphoesterase 1	277.984	-0.104582	0.327816	-0.319025	0.749708	0.897173	7.99341	7.93494	8.26248	8.12581	8.06215	8.30381	8.01375
GNAL	G protein subunit alpha L	304.029	0.525733	0.294641	1.78432	0.0743716	0.265055	8.39911	8.42176	8.18483	8.2887	8.02882	8.21888	8.00222
LOC132330729	uncharacterized LOC132330729	3.3357	5.37648	3.50087	1.53576	0.124598	NA	1.63969	1.73565	1.61953	1.61964	1.6194	1.61943	1.61946
PIEZO2	piezo type mechanosensitive ion channel component 2	192.706	0.144178	0.419079	0.344035	0.73082	0.886319	7.71094	7.83318	7.30344	7.39655	7.59889	7.51855	7.47001
NAPG	NSF attachment protein gamma	824.353	-0.0353485	0.199393	-0.177281	0.859288	0.947389	9.63519	9.61468	9.79585	9.64878	9.59337	9.73552	9.7563
APCDD1	APC down-regulated 1	4198.74	-0.339526	0.155207	-2.18757	0.028701	0.142676	11.8811	11.9076	11.8468	12.0588	12.032	12.2464	12.1815
VAPA	VAMP associated protein A	1032.24	-0.401462	0.281108	-1.42814	0.153251	0.408427	9.98914	9.33282	10.0792	9.96542	10.0328	10.2256	10.1116
RAB31	RAB31, member RAS oncogene family	252.611	0.342955	0.428368	0.800609	0.423358	0.695868	7.48357	8.08634	8.1595	8.13768	7.64712	7.95995	7.93204
PPP4R1	protein phosphatase 4 regulatory subunit 1	1863.55	-0.207656	0.202226	-1.02685	0.304492	0.592739	10.7291	11.0331	10.7653	10.6217	11.0599	10.9384	10.7812
RALBP1	ralA binding protein 1	8550.96	0.166573	0.162753	1.02347	0.306086	0.594589	13.3008	13.1325	12.9957	12.9653	12.8807	13.0125	13.0716
LOC132325949	sterile alpha motif domain-containing protein 1-like	1.38624	3.05371	3.7161	0.821751	0.411219	NA	0.429928	0.429848	0.483169	0.429764	0.429662	0.434427	0.429684
TWSG1	twisted gastrulation BMP signaling modulator 1	1166.4	0.523798	0.193078	2.71288	0.00667005	0.0511335	10.3835	10.2177	10.4061	10.1923	9.86483	9.98487	10.0827
ANKRD12	ankyrin repeat domain 12	4331.11	0.0712752	0.258045	0.276212	0.782385	0.912333	12.4562	12.2488	11.5115	11.9022	11.9996	12.0462	12.0642
NDUFV2	NADH:ubiquinone oxidoreductase core subunit V2	792.261	-0.255172	0.268009	-0.952103	0.341045	0.62903	9.62964	9.11167	9.62926	9.72585	9.6616	9.76146	9.67575
LOC132333292	uncharacterized LOC132333292	66.307	0.0683217	0.653972	0.104472	0.916795	0.97117	6.20138	5.85391	5.83997	6.10841	6.09449	5.95903	5.9437
MTCL1	microtubule crosslinking factor 1	1201.11	1.07013	0.224892	4.75841	1.95e-06	8.38e-05	10.66	10.3692	10.4575	10.1677	9.61026	9.82628	9.85361
RAB12	RAB12, member RAS oncogene family	1356.07	0.766073	0.218397	3.50771	0.000452	0.00665852	10.3893	10.3443	10.8367	10.6101	10.1132	10.097	10.0403
PTPRM	protein tyrosine phosphatase receptor type M	92.5217	-0.388653	0.70009	-0.555147	0.578794	0.802679	6.3394	6.04533	6.42482	6.73909	6.4418	6.55778	6.57289
LOC132330792	uncharacterized LOC132330792	10.0122	2.13595	1.86545	1.14501	0.252207	0.535549	3.26892	3.2385	3.17804	3.38687	3.23868	3.18287	3.17781
LAMA1	laminin subunit alpha 1	45.3343	2.62821	0.844309	3.11285	0.00185291	0.0198913	5.73413	5.2082	5.348	5.46296	5.19916	5.10371	5.08306
ARHGAP28	Rho GTPase activating protein 28	178.422	1.23881	0.395515	3.13216	0.00173526	0.0188168	7.78239	7.61901	7.46305	7.41413	7.00231	7.19089	7.21594
TMEM200C	transmembrane protein 200C	13.179	-1.00187	1.66168	-0.602927	0.546557	0.782353	3.56889	3.63552	3.72306	3.5672	3.61351	3.61127	3.80404
EPB41L3	erythrocyte membrane protein band 4.1 like 3	1207.51	-0.594594	0.221904	-2.67951	0.00737303	0.0549569	10.2378	10.1571	9.95241	9.7827	10.3259	10.4078	10.512
ZBTB14	zinc finger and BTB domain containing 14	240.061	0.205663	0.315348	0.65218	0.514285	0.762203	7.80009	7.90064	7.96251	8.06105	7.76441	7.84715	7.93416
AKAIN1	A-kinase anchor inhibitor 1	3.29814	3.48099	3.13381	1.11079	0.26666	NA	1.66356	1.66336	1.71691	1.73812	1.67198	1.66295	1.66297
LOC132326056	disks large-associated protein 1-like	3.13125	3.32486	2.87706	1.15565	0.247825	NA	1.61206	1.58281	1.59365	1.66391	1.58238	1.59201	1.58244
LOC132333479	disks large-associated protein 1-like	25.3774	1.04727	1.28378	0.81577	0.414632	0.689956	4.65574	4.38266	4.42344	4.79711	4.44397	4.44251	4.56217
TGIF1	TGFB induced factor homeobox 1	871.76	-0.0452434	0.210184	-0.215255	0.829568	0.934918	9.61375	9.94565	9.67721	9.7437	9.82522	9.72628	9.78537
LOC132333527	myosin regulatory light chain 2, smooth muscle minor isoform-like	1418.09	-0.0308525	0.196962	-0.156641	0.875527	0.955532	10.4534	10.4591	10.5313	10.3818	10.3401	10.3631	10.6916
LOC132333532	myosin regulatory light chain 2, smooth muscle minor isoform	1901.49	-0.398529	0.194221	-2.05193	0.0401761	0.178187	10.62	10.9506	10.8355	10.6186	11.1571	10.9476	10.9594
MYOM1	myomesin 1	10.3842	1.3745	1.61733	0.849854	0.395406	0.675629	3.31523	3.23502	3.26896	3.45289	3.30776	3.24382	3.25481
LPIN2	lipin 2	670.981	0.530454	0.275428	1.92593	0.0541135	0.216931	9.69738	9.56899	9.07294	9.51156	9.21437	9.24813	9.09178
EMILIN2	elastin microfibril interfacer 2	486.641	-0.535484	0.256612	-2.08674	0.0369113	0.169543	8.86264	8.91956	8.74735	8.55902	9.01618	9.10984	9.06711
SMCHD1	structural maintenance of chromosomes flexible hinge domain containing 1	736.978	-0.642381	0.244906	-2.62297	0.00871663	0.0619836	9.49648	9.42681	9.18612	9.17171	9.5524	9.66251	9.868
NDC80	NDC80 kinetochore complex component	492.973	-0.941145	0.246026	-3.82539	0.000131	0.002573	8.66343	8.51377	8.66883	8.80665	9.24285	9.18386	9.07905
METTL4	methyltransferase 4, N6-adenosine	299.985	0.251543	0.275735	0.912264	0.36163	0.648003	8.34309	8.16152	8.24224	8.32599	8.09817	8.14836	8.22019
ADCYAP1	adenylate cyclase activating polypeptide 1	11.1199	3.37075	1.92592	1.75021	0.0800828	0.276984	3.52051	3.13953	3.17797	3.14665	3.165	3.13782	3.15002
YES1	YES proto-oncogene 1, Src family tyrosine kinase	1250.85	0.400801	0.181791	2.20474	0.0274723	0.138726	10.4025	10.3098	10.5051	10.2986	10.0466	10.1345	10.2116
TYMS	thymidylate synthetase	613.296	-0.961622	0.236429	-4.06727	4.76e-05	0.00117136	8.79496	8.9671	8.94009	9.1202	9.4337	9.61341	9.44915
COLEC12	collectin subfamily member 12	781.559	1.55484	0.386972	4.01796	5.87e-05	0.00137559	9.14868	9.52653	10.4272	9.65459	8.6614	8.89853	9.08681
THOC1	THO complex subunit 1	898.791	-0.229442	0.183146	-1.25278	0.210285	0.487124	9.77894	9.77705	9.75202	9.68479	9.82381	9.87495	9.95403
USP14	ubiquitin specific peptidase 14	838.242	0.0458117	0.216493	0.211609	0.832412	0.935958	9.65001	9.88046	9.77101	9.54267	9.70961	9.7612	9.59805
ROCK1	Rho associated coiled-coil containing protein kinase 1	1092.65	-0.842937	0.219649	-3.83765	0.000124	0.00248388	9.97149	9.8963	9.80991	9.52802	10.3034	10.2882	10.4066
GREB1L	GREB1 like retinoic acid receptor coactivator	199.479	1.02527	0.426043	2.4065	0.0161061	0.0968883	7.50656	8.05383	7.42516	7.77397	7.2549	7.30044	7.43192
ESCO1	establishment of sister chromatid cohesion N-acetyltransferase 1	222.151	0.37731	0.357619	1.05506	0.291397	0.579155	7.85684	7.72094	7.70764	8.03629	7.54476	7.82478	7.6711
ABHD3	abhydrolase domain containing 3, phospholipase	196.724	0.148112	0.425151	0.348374	0.727559	0.885075	7.97369	7.36694	7.48586	7.50044	7.61656	7.57075	7.47021
MIB1	MIB E3 ubiquitin protein ligase 1	747.957	-0.270737	0.219962	-1.23084	0.218383	0.497556	9.41313	9.42181	9.65644	9.36757	9.52137	9.68879	9.66685
LOC132333755	uncharacterized LOC132333755	12.7255	-0.692732	1.3779	-0.502745	0.615144	0.824646	3.64221	3.67655	3.64388	3.5738	3.70852	3.68218	3.61752
LOC132333768	uncharacterized LOC132333768	24.2525	-1.57106	1.06155	-1.47998	0.13888	0.386344	4.42214	4.49603	4.56474	4.5179	4.61805	4.64711	4.66722
GATA6	GATA binding protein 6	394.954	-0.759708	0.276921	-2.74342	0.00608037	0.0477171	8.58484	8.37485	8.22263	8.46378	8.84071	8.84111	8.71618
RBBP8	RB binding protein 8, endonuclease	1116.16	0.284138	0.210709	1.34849	0.177502	0.443955	9.99654	10.2714	10.2667	10.1984	9.81813	10.0835	10.1175
CABLES1	Cdk5 and Abl enzyme substrate 1	101.621	-0.865294	0.541231	-1.59875	0.109875	0.336355	6.26093	6.56957	6.5893	6.60647	6.75369	6.83978	6.66898
TMEM241	transmembrane protein 241	195.942	-0.0739569	0.419229	-0.176412	0.85997	0.947889	7.35435	7.76206	7.71963	7.39779	7.54137	7.44146	7.79754
RIOK3	RIO kinase 3	457.972	0.445607	0.352642	1.26362	0.206365	0.482066	8.95375	9.118	9.03154	8.31913	8.59809	8.59352	8.79803
RMC1	regulator of MON1-CCZ1	305.683	-0.0728751	0.44592	-0.163427	0.870183	0.953748	7.89754	7.66316	8.42458	8.5321	8.11568	8.18289	8.37259
NPC1	NPC intracellular cholesterol transporter 1	412.241	0.360446	0.314349	1.14664	0.251529	0.534923	8.47926	8.7628	9.04038	8.59322	8.41965	8.6211	8.62809
ANKRD29	ankyrin repeat domain 29	35.1545	0.81319	0.750936	1.0829	0.278852	0.565313	5.14755	5.14589	5.17037	5.14988	4.98484	5.0256	5.14987
LAMA3	laminin subunit alpha 3	683.34	-0.0873301	0.285071	-0.306345	0.759342	0.902017	9.14992	9.74585	9.23815	9.27652	9.51959	9.27294	9.48219
TTC39C	tetratricopeptide repeat domain 39C	183.167	0.995966	0.433366	2.29821	0.02155	0.117564	7.79632	7.18441	7.62017	7.66009	7.18142	7.29199	7.24954
OSBPL1A	oxysterol binding protein like 1A	527.875	-0.106363	0.312253	-0.34063	0.733382	0.887737	8.59739	8.88606	9.31679	9.07189	9.01149	9.08329	9.08591
IMPACT	impact RWD domain protein	270.768	1.37425	0.338732	4.05705	4.97e-05	0.00121782	8.29589	8.41283	7.9792	8.14231	7.68773	7.70454	7.49982
LOC132333890	histamine H3 receptor-like	90.6389	0.693681	0.756348	0.917145	0.359067	0.646088	6.39961	6.89608	6.14419	5.97202	6.11289	6.18929	6.40623
ZNF521	zinc finger protein 521	181.942	0.393663	0.349537	1.12624	0.260064	0.544642	7.53898	7.62152	7.40059	7.63934	7.47657	7.38395	7.36755
SS18	SS18 subunit of BAF chromatin remodeling complex	2341.14	0.285258	0.178802	1.59538	0.110626	0.337964	11.1336	11.1169	11.3965	11.3795	10.9836	11.0866	11.154
TAF4B	TATA-box binding protein associated factor 4b	111.979	0.269245	0.597477	0.450637	0.652251	0.84508	7.05356	6.90436	6.5102	6.47499	6.55032	6.72131	6.80133
KCTD1	potassium channel tetramerization domain containing 1	4161.1	-0.0897722	0.199698	-0.449539	0.653043	0.845183	11.9545	11.9441	11.6968	12.2843	12.0247	11.9874	12.1361
AQP4	aquaporin 4	42.9583	-0.342619	0.741974	-0.461766	0.644249	0.840811	5.39753	5.27563	5.27642	5.51597	5.38995	5.35523	5.51485
CHST9	carbohydrate sulfotransferase 9	197.739	0.571616	0.430322	1.32835	0.184064	0.452831	7.40209	7.80657	7.75676	7.69998	7.16953	7.50535	7.64063
CDH2	cadherin 2	291.668	0.964774	0.29669	3.25179	0.00114681	0.013553	8.19484	8.22045	8.45724	8.36126	7.96102	7.79229	7.90181
DSC1	desmocollin 1	2443.8	0.574596	0.251291	2.28657	0.0222207	0.120313	11.0578	11.187	11.7605	11.3824	10.8078	10.9172	11.2315
LOC132334051	desmoglein-1-like	13325.6	0.670427	0.151774	4.41726	1e-05	0.000332	13.8572	13.8049	13.8101	13.9837	13.3866	13.2478	13.5459
LOC132334075	uncharacterized LOC132334075	21.7789	-0.725711	1.23319	-0.588485	0.556207	0.787761	4.44226	4.452	4.26986	4.32497	4.35659	4.47162	4.47912
DSG2	desmoglein 2	839.437	-0.327564	0.287613	-1.13891	0.254742	0.537608	9.27988	9.72292	9.68888	9.67457	9.66927	9.50869	10.1255
LOC132330997	transthyretin	6.34229	0.988285	2.63456	0.375123	0.707569	NA	2.69392	2.50494	2.50426	2.50452	2.54742	2.50406	2.54133
LOC132334090	transthyretin-like	4.53491	5.82211	3.15503	1.84534	0.0649879	NA	2.02007	2.18857	2.0433	2.01947	2.0191	2.01914	2.01918
B4GALT6	beta-1,4-galactosyltransferase 6	176.614	-0.443126	0.415163	-1.06736	0.285811	0.573496	7.62018	7.36024	7.27431	7.13412	7.4589	7.50602	7.61317
TRAPPC8	trafficking protein particle complex subunit 8	586.301	-0.021215	0.228863	-0.0926974	0.926144	0.974113	9.04996	9.28901	9.24112	9.15291	9.10163	9.18245	9.3038
RNF138	ring finger protein 138	443.591	0.278868	0.275072	1.0138	0.310678	0.600373	8.86918	8.62335	8.91908	8.92676	8.51478	8.7399	8.81738
MEP1B	meprin A subunit beta	9.343	-1.16179	1.75294	-0.662769	0.507479	0.757204	3.23461	3.14058	3.13967	3.19145	3.22642	3.25216	3.18373
GAREM1	GRB2 associated regulator of MAPK1 subtype 1	876.166	0.400571	0.238681	1.67827	0.0932948	0.30529	10.1135	9.576	9.89099	9.78075	9.56209	9.65415	9.64217
LOC132334165	ras-related protein Rab-10-like	108.865	0.584619	0.465806	1.25507	0.209453	0.485815	6.66923	6.68286	6.85536	6.98038	6.72073	6.58427	6.6228
KLHL14	kelch like family member 14	3.63861	5.51165	3.34661	1.64693	0.0995719	NA	1.76744	1.76723	1.79975	1.88253	1.76675	1.76678	1.76681
ASXL3	ASXL transcriptional regulator 3	398.847	0.399995	0.287501	1.39128	0.16414	0.423894	8.73072	8.60785	8.51367	8.92393	8.46626	8.62246	8.41935
NOL4	nucleolar protein 4	35.5286	-1.26695	1.09245	-1.15973	0.246159	0.529573	5.00146	4.99001	5.04711	4.82581	4.97552	4.99669	5.37518
LOC132334206	uncharacterized LOC132334206	4.89359	4.07719	3.18842	1.27875	0.200985	NA	2.10642	2.1061	2.10556	2.30446	2.11544	2.1054	2.10544
DTNA	dystrobrevin alpha	150.885	0.292376	0.434288	0.673231	0.5008	0.752406	7.26384	7.24338	7.41675	7.06738	6.95383	7.29175	7.19396
LOC132326115	basic proline-rich protein-like	5.30978	1.56465	2.75223	0.568502	0.569694	NA	2.27078	2.27044	2.26988	2.44584	2.2985	2.26971	2.29097
MAPRE2	microtubule associated protein RP/EB family member 2	653.816	-0.221852	0.235682	-0.941317	0.346543	0.63497	9.30802	9.04926	9.39847	9.37172	9.35627	9.3844	9.5044
LOC132334260	ethanolaminephosphotransferase 1-like	278.014	-0.367458	0.398926	-0.921118	0.356989	0.643937	7.67603	8.27698	7.918	8.07742	8.28243	8.31524	7.87754
SPIDR	scaffold protein involved in DNA repair	74.9011	0.22808	0.640584	0.356051	0.721802	0.882294	6.39226	5.95759	6.10859	6.28578	5.9952	6.17467	6.26128
LOC132334374	uncharacterized LOC132334374	1.7967	1.75147	3.61661	0.484286	0.628183	NA	0.811882	0.851969	0.833645	0.811664	0.811529	0.825836	0.811559
CEBPD	CCAAT enhancer binding protein delta	4361.72	-0.113096	0.186795	-0.605458	0.544875	0.781462	12.0541	12.2053	11.9936	11.9377	12.366	11.9315	12.0431
PRKDC	protein kinase, DNA-activated, catalytic subunit	579.879	-0.184861	0.233888	-0.790382	0.429305	0.700527	9.08013	8.99201	9.12644	9.29656	9.13923	9.26043	9.29167
MCM4	minichromosome maintenance complex component 4	927.592	-1.47383	0.198557	-7.42272	1.15e-13	4e-11	9.18227	9.30589	9.33167	9.44369	10.1446	10.2173	10.2645
TRNAA-AGC_1	NA	1.66753	-4.14522	3.6493	-1.13589	0.256001	NA	0.699991	0.699896	0.699735	0.699795	0.760096	0.709118	0.6997
UBE2V2	ubiquitin conjugating enzyme E2 V2	1338.31	0.389166	0.194584	1.99998	0.0455021	0.193807	10.2697	10.6465	10.4635	10.4935	10.1503	10.2719	10.2711
LOC132331259	uncharacterized LOC132331259	36.8334	-0.473897	1.03462	-0.458039	0.646924	0.841449	5.10464	4.9473	5.18913	5.26612	5.28569	5.15405	5.14936
LOC132334397	uncharacterized LOC132334397	86.8794	0.247855	0.681001	0.363956	0.715891	0.879251	6.77626	6.11399	6.19494	6.22443	6.17452	6.21656	6.49552
SNAI2	snail family transcriptional repressor 2	3055.27	0.457212	0.142483	3.2089	0.00133245	0.0152773	11.7763	11.6463	11.6393	11.7009	11.3563	11.3697	11.4317
PPDPFL	pancreatic progenitor cell differentiation and proliferation factor like	10.5021	-0.253167	1.73403	-0.145999	0.883922	0.958654	3.29343	3.29283	3.4398	3.36793	3.42208	3.33852	3.32128
SNTG1	syntrophin gamma 1	41.6093	-0.457477	1.11691	-0.40959	0.682106	0.861382	5.36753	5.48609	5.10159	5.05401	5.32394	5.32127	5.3775
PCMTD1	protein-L-isoaspartate (D-aspartate) O-methyltransferase domain containing 1	265.975	1.23032	0.349227	3.52299	0.000427	0.00639294	8.06428	7.93176	8.32689	8.35402	7.53406	7.66121	7.77861
ST18	ST18 C2H2C-type zinc finger transcription factor	5.09933	5.98461	3.09165	1.93573	0.0529008	NA	2.33779	2.13277	2.1448	2.13241	2.13197	2.13202	2.13207
RB1CC1	RB1 inducible coiled-coil 1	1321.42	0.0692308	0.184131	0.375987	0.706927	0.873941	10.2779	10.4123	10.5057	10.3253	10.3406	10.2338	10.4386
OPRK1	opioid receptor kappa 1	1.38052	-1.13707	3.61793	-0.314288	0.753302	NA	0.457073	0.456992	0.478658	0.456906	0.474632	0.456815	0.476376
ATP6V1H	ATPase H+ transporting V1 subunit H	244.657	-0.320421	0.429015	-0.746875	0.455139	0.719823	7.4596	7.66446	8.10366	7.98479	7.7652	8.14032	7.98585
RGS20	regulator of G protein signaling 20	17.6145	0.317721	1.39228	0.228202	0.819489	0.930347	4.1657	3.97921	4.10878	4.11881	4.18463	4.03616	3.98762
TCEA1	transcription elongation factor A1	1580.9	-0.252903	0.168614	-1.49989	0.133642	0.378514	10.4978	10.4739	10.5295	10.6896	10.7204	10.746	10.6727
LYPLA1	lysophospholipase 1	748.744	-0.119746	0.269062	-0.445051	0.656283	0.847085	9.27519	9.45256	9.40226	9.81289	9.65896	9.6649	9.37984
MRPL15	mitochondrial ribosomal protein L15	1062.21	0.209824	0.219287	0.956845	0.338645	0.626454	9.98174	10.2533	10.0821	10.0616	9.7324	10.0293	10.1147
LOC132334538	transcription factor SOX-17-like	16.0194	-0.341777	1.20141	-0.284479	0.776043	0.909103	3.97634	3.94563	4.04819	3.88683	4.04963	3.95391	3.95697
LOC132334549	transcription factor SOX-17-like	14.3676	1.24782	1.37052	0.910471	0.362574	0.648765	3.91333	3.70251	3.78261	3.84298	3.76337	3.76221	3.726
XKR4	XK related 4	1.64979	4.37716	3.70773	1.18055	0.237781	NA	0.690948	0.690852	0.728659	0.722798	0.690626	0.690641	0.690654
LOC132334604	transmembrane protein 68-like	2303.79	0.0461355	0.18922	0.243819	0.807371	0.925171	11.016	11.3442	11.013	11.2979	11.0526	11.1496	11.2355
LOC132334640	transmembrane protein 68-like	500.642	0.148666	0.363393	0.409105	0.682463	0.861382	8.66826	8.69689	8.7563	9.49384	8.89489	8.89931	8.87283
TGS1	trimethylguanosine synthase 1	1296.24	-0.263918	0.198747	-1.32791	0.184208	0.452953	10.2984	10.4207	10.2631	10.0223	10.4348	10.4603	10.3821
LYN	LYN proto-oncogene, Src family tyrosine kinase	186.717	-0.820514	0.442843	-1.85283	0.0639063	0.24129	7.38142	7.07498	7.3049	7.56357	7.40109	7.69113	7.84236
LOC132334710	kinesin-like protein KIF20A	23.8158	0.0894124	1.4239	0.0627939	0.949931	0.982287	4.54974	4.40922	4.32846	4.60901	4.64426	4.40898	4.33346
RPS20	ribosomal protein S20	9502.5	-0.0248811	0.147186	-0.169046	0.86576	0.951061	13.0116	13.224	13.2755	13.2878	13.2621	13.177	13.2269
LOC132339547	NA	4.15076	-1.54633	2.51047	-0.615952	0.537926	NA	2.01664	2.0164	2.06967	2.01614	2.03377	2.06225	2.07342
MOS	MOS proto-oncogene, serine/threonine kinase	4.19075	2.30905	2.71708	0.84983	0.39542	NA	1.92597	2.0784	1.92525	1.92542	1.92999	1.93543	1.93588
PLAG1	PLAG1 zinc finger	110.173	0.118511	0.443357	0.267305	0.789235	0.915473	6.88806	6.6738	6.77944	6.79643	6.84347	6.7678	6.63888
CHCHD7	coiled-coil-helix-coiled-coil-helix domain containing 7	512.742	0.706912	0.256067	2.76065	0.00576859	0.0461395	8.90138	9.12052	9.12898	9.3075	8.74434	8.66165	8.83723
SDR16C5	short chain dehydrogenase/reductase family 16C member 5	55.0016	0.256213	0.657671	0.389576	0.69685	0.868716	5.59897	5.89868	5.82607	5.7456	5.71351	5.81518	5.65102
LOC132334785	epidermal retinol dehydrogenase 2-like	255.367	0.922816	0.411611	2.24196	0.0249638	0.130344	8.28775	7.74403	8.36223	7.77841	7.82234	7.61667	7.61929
PENK	proenkephalin	1245.14	-1.12803	0.324179	-3.47965	0.000502	0.00718471	10.3556	9.4436	9.47215	9.88452	10.7251	10.5686	10.3874
BPNT2	3'(2'), 5'-bisphosphate nucleotidase 2	278.798	0.0583021	0.386853	0.150709	0.880205	0.957456	8.37705	7.69423	8.08533	8.156	8.23004	8.01295	7.98427
FAM110B	family with sequence similarity 110 member B	656.081	0.45622	0.236255	1.93105	0.0534766	0.215357	9.52227	9.21118	9.51769	9.51073	9.06887	9.2135	9.2824
UBXN2B	UBX domain protein 2B	183.956	0.273929	0.356763	0.767817	0.442596	0.710369	7.62401	7.34559	7.60154	7.62203	7.46983	7.4824	7.40716
LOC132334818	cytochrome P450 7A1	24.2805	2.51288	1.50569	1.66892	0.0951324	0.308743	4.61296	4.29694	4.70475	4.43463	4.41574	4.29345	4.30523
SDCBP	syndecan binding protein	766.109	-0.387555	0.253414	-1.52933	0.126182	0.366207	9.28436	9.49211	9.32315	9.70669	9.83227	9.71757	9.50009
NSMAF	neutral sphingomyelinase activation associated factor	554.573	0.107859	0.221083	0.487864	0.625646	0.831094	9.08424	9.2449	9.0816	9.13078	9.02224	9.04444	9.16443
TOX	thymocyte selection associated high mobility group box	8.47166	-2.04646	1.57611	-1.29843	0.194141	0.466367	2.99713	3.03701	3.02341	3.0157	3.01362	3.13209	3.10334
LOC132334864	uncharacterized LOC132334864	1.54834	-4.03657	3.65075	-1.10568	0.268865	NA	0.606302	0.606212	0.606061	0.606117	0.606003	0.652046	0.625562
CA8	carbonic anhydrase 8	42.1495	-0.0372703	0.977088	-0.0381443	0.969573	0.988607	5.12373	5.4131	5.4158	5.4552	5.32594	5.37144	5.40404
RAB2A	RAB2A, member RAS oncogene family	2334.86	-0.0100573	0.201895	-0.0498143	0.96027	0.986755	11.2722	10.9526	11.3587	11.0951	11.0156	11.1698	11.3517
CHD7	chromodomain helicase DNA binding protein 7	2355.3	0.492454	0.263548	1.86856	0.0616847	0.235818	11.4273	11.6508	11.0989	10.9014	11.2135	10.9533	10.7248
ASPH	aspartate beta-hydroxylase	515.597	-0.742781	0.269436	-2.75679	0.00583712	0.0464543	8.5767	8.72822	8.99412	8.83017	9.04886	9.24435	9.2801
NKAIN3	sodium/potassium transporting ATPase interacting 3	13.6476	3.6052	1.50758	2.39139	0.0167849	0.0996921	3.82586	3.74001	3.72814	3.71073	3.62051	3.62063	3.65585
GGH	gamma-glutamyl hydrolase	300.876	0.120047	0.415545	0.28889	0.772666	0.908267	8.34744	7.71099	8.2947	8.38792	8.17117	8.37951	7.88198
TTPA	alpha tocopherol transfer protein	106.361	0.667208	0.515318	1.29475	0.195406	0.468132	6.8912	6.53055	6.77027	6.83798	6.71734	6.42248	6.58916
YTHDF3	YTH N6-methyladenosine RNA binding protein F3	974.387	-0.455284	0.222842	-2.04308	0.041045	0.180366	9.87838	9.97868	9.69438	9.55953	9.98244	10.0946	10.1159
BHLHE22	basic helix-loop-helix family member e22	4.02514	0.173067	2.2877	0.0756511	0.939697	NA	1.97337	1.97313	2.01081	2.03582	1.995	2.01005	1.98257
LOC132335077	cytochrome P450 7B1	332.659	0.132808	0.301711	0.440183	0.659804	0.848873	8.11809	8.45568	8.48973	8.4714	8.2377	8.38017	8.37547
ARMC1	armadillo repeat containing 1	809.59	0.344638	0.229245	1.50336	0.132746	0.376971	9.83094	9.70489	9.88209	9.47078	9.47099	9.61178	9.5077
MTFR1	mitochondrial fission regulator 1	854.525	0.261291	0.266112	0.981886	0.326156	0.613953	9.8526	9.36562	10.0413	9.78485	9.54147	9.65537	9.7
PDE7A	phosphodiesterase 7A	289.868	0.554974	0.319621	1.73635	0.0825017	0.281868	8.3425	8.08794	8.14507	8.41129	8.05112	7.86513	8.10357
TRNAR-ACG_2	NA	2.28238	-1.72875	3.05981	-0.564984	0.572084	NA	1.17769	1.17756	1.20454	1.17742	1.19511	1.20071	1.20647
TRIM55	tripartite motif containing 55	12.3896	-0.220035	1.67936	-0.131023	0.895757	0.962642	3.61893	3.51543	3.51423	3.6768	3.63776	3.59282	3.55362
CRH	corticotropin releasing hormone	145.257	-1.87746	0.57794	-3.24854	0.00116001	0.0136766	6.96603	6.70368	6.38886	6.75156	7.30505	7.48437	7.25262
RRS1	ribosome biogenesis regulator 1 homolog	1064.54	-0.0154276	0.215306	-0.0716541	0.942877	0.97986	9.93222	10.1289	9.97207	10.1398	10.1423	9.8206	10.1728
ADHFE1	alcohol dehydrogenase iron containing 1	63.1412	0.296934	0.668009	0.444506	0.656677	0.847291	6.1774	6.00269	5.84807	5.73266	5.91228	5.8255	5.95069
VXN	vexin	1.1253	-3.57527	3.6583	-0.977303	0.328419	NA	0.155203	0.155137	0.155027	0.155068	0.154984	0.169105	0.18883
MYBL1	MYB proto-oncogene like 1	198.49	-0.221203	0.365983	-0.604408	0.545572	0.781963	7.57913	7.55413	7.41717	7.74939	7.76981	7.70216	7.51551
VCPIP1	valosin containing protein interacting protein 1	377.595	0.592437	0.263815	2.24565	0.0247262	0.129521	8.5002	8.63814	8.68575	8.78575	8.30564	8.37435	8.43428
SGK3	serum/glucocorticoid regulated kinase family member 3	476.082	0.0362781	0.30129	0.12041	0.904159	0.966002	9.02534	8.52901	8.99583	8.93481	8.67615	8.98044	8.93061
MCMDC2	minichromosome maintenance domain containing 2	84.4919	-0.843941	0.569791	-1.48114	0.138569	0.385765	6.41196	6.33372	6.1702	6.09461	6.58592	6.46927	6.32934
TCF24	transcription factor 24	44.8944	0.26221	0.772771	0.339312	0.734375	0.887941	5.68309	5.26308	5.42197	5.38509	5.38386	5.43776	5.41505
PPP1R42	protein phosphatase 1 regulatory subunit 42	7.97136	-0.0473717	2.17147	-0.0218155	0.982595	0.993862	2.87983	2.87934	3.06113	2.87881	2.93384	2.89829	2.95844
COPS5	COP9 signalosome subunit 5	602.9	-0.490863	0.275126	-1.78414	0.0744008	0.265079	9.2721	8.7244	9.17298	9.1183	9.27881	9.42756	9.38731
CSPP1	centrosome and spindle pole associated protein 1	851.651	0.0739476	0.241758	0.305874	0.7597	0.902219	9.80072	9.92453	9.44777	9.75103	9.78235	9.54304	9.76066
ARFGEF1	ADP ribosylation factor guanine nucleotide exchange factor 1	647.27	0.482593	0.207466	2.32613	0.0200117	0.1119	9.4604	9.33247	9.53979	9.40096	9.19158	9.14425	9.16716
CPA6	carboxypeptidase A6	3.32773	-1.07721	3.53173	-0.305009	0.760359	NA	1.67334	1.67315	1.72645	1.67295	1.67271	1.67274	1.75728
PREX2	phosphatidylinositol-3,4,5-trisphosphate dependent Rac exchange factor 2	220.951	0.587847	0.316543	1.85708	0.0632993	0.23942	7.71205	7.95123	7.85572	7.92173	7.65187	7.59044	7.65326
C1H8orf34	chromosome 1 C8orf34 homolog	6.00213	1.56581	2.67738	0.58483	0.558662	NA	2.41804	2.61504	2.41701	2.41725	2.43645	2.41682	2.45424
SULF1	sulfatase 1	264.238	-0.587986	0.320174	-1.83646	0.0662894	0.247053	8.03263	7.84479	7.70392	8.01565	8.18334	8.13758	8.17716
SLCO5A1	solute carrier organic anion transporter family member 5A1	94.7838	-0.532444	0.59582	-0.893632	0.371519	0.655955	6.70053	6.34465	6.50941	6.18816	6.61259	6.50194	6.6712
NCOA2	nuclear receptor coactivator 2	1107.18	0.583586	0.207379	2.81411	0.00489127	0.0408882	10.2254	10.1537	10.4273	10.1171	9.72862	9.96054	9.93807
TRAM1	translocation associated membrane protein 1	1749.38	-0.0688317	0.1615	-0.426202	0.669961	0.855167	10.7522	10.6854	10.8478	10.7167	10.7539	10.8739	10.7586
LACTB2	lactamase beta 2	446.215	0.0832998	0.269501	0.309089	0.757254	0.900741	8.62755	8.70196	8.86949	9.008	8.72192	8.73077	8.85385
EYA1	EYA transcriptional coactivator and phosphatase 1	64.202	1.58859	0.721654	2.20132	0.0277133	0.139515	6.25277	5.62677	5.92143	6.06458	5.654	5.72239	5.72162
MSC	musculin	46.2603	-0.185006	0.901089	-0.205314	0.837327	0.936896	5.411	5.52047	5.33572	5.52836	5.47012	5.21655	5.69239
TRPA1	transient receptor potential cation channel subfamily A member 1	1.88029	-4.31827	3.64719	-1.184	0.236414	NA	0.871154	0.871046	0.870865	0.870932	0.93538	0.88492	0.870825
KCNB2	potassium voltage-gated channel subfamily B member 2	131.099	1.07493	0.613963	1.75081	0.0799782	0.27675	6.57606	6.79183	7.38071	7.22439	6.4865	6.87694	6.73221
TERF1	telomeric repeat binding factor 1	273.078	-0.7699	0.305105	-2.52339	0.0116229	0.0764847	7.89528	8.0575	7.86924	7.78673	8.17256	8.21245	8.35353
SBSPON	somatomedin B and thrombospondin type 1 domain containing	6.18188	0.876302	2.38879	0.36684	0.713738	NA	2.49673	2.49634	2.49569	2.67647	2.55178	2.51076	2.50617
RPL7	ribosomal protein L7	8889.45	-0.146593	0.125275	-1.17017	0.241933	0.52462	13.0088	13.1079	13.0901	13.0803	13.2217	13.1474	13.1515
RDH10	retinol dehydrogenase 10	239.478	0.935427	0.357142	2.6192	0.00881367	0.0624368	8.19337	7.75526	8.09862	7.9244	7.50306	7.613	7.73686
LOC132335560	uncharacterized LOC132335560	21.0316	1.73793	1.12578	1.54376	0.122647	0.360572	4.37494	4.40311	4.22184	4.46741	4.24848	4.21329	4.30048
LOC132335567	uncharacterized LOC132335567	3.90983	0.308782	2.97015	0.103962	0.9172	NA	1.90509	1.90486	2.00326	1.90463	1.93981	1.93256	1.9044
STAU2	staufen double-stranded RNA binding protein 2	439.535	0.113983	0.252876	0.450747	0.652172	0.84508	8.77488	8.83309	8.62855	8.93826	8.67825	8.77073	8.77263
UBE2W	ubiquitin conjugating enzyme E2 W	423.837	0.761525	0.264825	2.87558	0.0040329	0.0356612	8.69987	8.82689	8.76163	9.07106	8.48163	8.46573	8.45367
ELOC	elongin C	971.162	0.638822	0.180563	3.53796	0.000403	0.00614565	9.99714	10.0396	10.126	10.0682	9.66725	9.61638	9.73957
TMEM70	transmembrane protein 70	500.86	-0.118294	0.252281	-0.468898	0.639142	0.837963	8.93236	9.0635	8.7403	8.97853	8.9922	8.88738	9.10327
LY96	lymphocyte antigen 96	349.259	0.0457093	0.305566	0.149589	0.881089	0.957524	8.28661	8.23897	8.55841	8.64357	8.47496	8.36958	8.43204
JPH1	junctophilin 1	100.064	0.0240646	0.525705	0.0457759	0.963489	0.987388	6.62419	6.3895	6.5641	6.84336	6.57692	6.55312	6.70566
GDAP1	ganglioside induced differentiation associated protein 1	11.448	0.811154	2.05332	0.395046	NA	NA	3.29004	3.28929	3.28802	3.60707	3.35186	3.37008	3.30456
PI15	peptidase inhibitor 15	77.2686	0.874267	0.611584	1.42951	0.152857	0.408053	6.07005	6.35888	6.46219	6.24615	6.22674	6.10524	5.95654
CRISPLD1	cysteine rich secretory protein LCCL domain containing 1	208.071	0.921003	0.44736	2.05875	0.039518	0.176794	7.51342	8.14877	7.83832	7.39062	7.33222	7.44693	7.44413
HNF4G	hepatocyte nuclear factor 4 gamma	2.5373	4.97361	3.69773	1.34504	0.178611	NA	1.31693	1.21393	1.21368	1.21378	1.21359	1.21361	1.21363
LOC132332281	uncharacterized LOC132332281	3.6439	5.50892	3.36709	1.6361	0.101818	NA	1.80485	1.76602	1.76567	1.87633	1.76553	1.76556	1.76559
ZFHX4	zinc finger homeobox 4	53.7394	-0.152134	0.598574	-0.254161	0.799371	0.920467	5.72063	5.66621	5.70743	5.80489	5.84508	5.71495	5.69008
PEX2	peroxisomal biogenesis factor 2	297.734	0.150926	0.325794	0.463256	0.643181	0.84008	8.21789	8.43242	8.20913	8.03185	8.16452	8.00329	8.30491
PKIA	cAMP-dependent protein kinase inhibitor alpha	176.113	0.573195	0.414725	1.38211	0.166939	0.427963	7.55781	7.23774	7.38011	7.77719	7.27356	7.30479	7.32801
ZC2HC1A	zinc finger C2HC-type containing 1A	207.522	0.511742	0.448397	1.14127	0.253758	0.53713	7.83276	7.24403	7.73415	7.97595	7.41227	7.54608	7.62575
IL7	interleukin 7	12.5238	0.533116	1.36351	0.390988	0.695806	0.868639	3.55329	3.67622	3.64738	3.66936	3.64254	3.60289	3.59069
LOC132335807	uncharacterized LOC132335807	1.97728	0.0774233	3.56733	0.0217034	0.982685	NA	0.952304	0.952189	1.00025	0.952068	0.98722	0.95194	0.951954
STMN2	stathmin 2	90.3583	-0.432595	0.550533	-0.785776	0.431999	0.702577	6.49277	6.2438	6.28485	6.60044	6.52251	6.61807	6.43648
HEY1	hes related family bHLH transcription factor with YRPW motif 1	122.715	0.85486	0.415793	2.05597	0.039785	0.177312	7.17413	6.89635	6.96378	6.96738	6.7558	6.71921	6.78853
TPD52	tumor protein D52	620.382	0.346474	0.247822	1.39807	0.162091	0.421296	9.06771	9.46074	9.3247	9.47463	9.07419	9.19285	9.18872
LOC132335860	uncharacterized LOC132335860	8.54477	4.8328	1.89814	2.54608	0.0108941	0.0728722	3.13572	2.98218	3.00088	3.04554	2.95621	2.96603	2.95635
LOC132335864	uncharacterized LOC132335864	19.3222	-0.0884507	1.8287	-0.0483681	0.961423	0.986755	3.98799	3.98672	3.98456	4.39625	4.02494	4.20517	4.11206
ZBTB10	zinc finger and BTB domain containing 10	201.196	-0.625277	0.324123	-1.92914	0.0537141	0.215937	7.57444	7.50074	7.59372	7.42067	7.72568	7.76209	7.81959
ZNF704	zinc finger protein 704	500.531	-0.328301	0.251935	-1.30312	0.192535	0.464594	8.94905	8.91026	8.8348	8.82161	8.87786	9.24357	9.00972
LOC132335915	uncharacterized LOC132335915	2.11653	4.73065	3.70132	1.2781	0.201214	NA	0.995104	0.994984	0.994782	1.08156	0.994704	0.994723	0.994738
PAG1	phosphoprotein membrane anchor with glycosphingolipid microdomains 1	279.597	-0.496288	0.291078	-1.705	0.0881941	0.294576	8.08143	7.9088	8.09763	7.95647	8.23847	8.15139	8.3138
LOC132335922	uncharacterized LOC132335922	1.60128	-0.970625	3.59585	-0.269929	0.787215	NA	0.666969	0.666875	0.693881	0.666776	0.69325	0.666671	0.6814
LOC132332310	uncharacterized LOC132332310	1.93602	-4.35965	3.64673	-1.1955	0.231892	NA	0.925923	0.925811	0.925622	0.925692	0.97353	0.925567	0.959436
MRPL53	mitochondrial ribosomal protein L53	811.251	0.483561	0.328389	1.47252	0.140879	0.389707	9.47269	10.2033	9.63136	9.48039	9.35562	9.19613	9.7439
LOC132326797	fatty acid-binding protein 5	12551.7	0.0827778	0.162489	0.509436	0.610447	0.821738	13.4155	13.7391	13.6649	13.7011	13.4226	13.6588	13.6418
LOC132332349	myelin P2 protein-like	4.08187	5.67524	3.68102	1.54176	0.123133	NA	1.85906	1.85879	1.85834	2.03302	1.85817	1.85821	1.85824
LOC132335931	fatty acid-binding protein, adipocyte	1207.76	-0.150611	0.305046	-0.493732	0.621496	0.829232	10.3401	9.89872	10.4272	9.92285	10.5747	9.77913	10.3039
IMPA1	inositol monophosphatase 1	1296.87	0.547158	0.212383	2.57628	0.00998684	0.0684832	10.5292	10.5108	10.2012	10.5647	10.215	10.18	9.94053
ZFAND1	zinc finger AN1-type containing 1	235.012	0.733003	0.411179	1.78269	0.0746371	0.265317	7.72257	7.67163	8.07872	8.20957	7.44338	7.6505	7.80848
CHMP4C	charged multivesicular body protein 4C	442.163	1.01931	0.242274	4.20726	2.58e-05	0.000731	9.05083	8.80277	8.92079	8.98561	8.42527	8.38474	8.47215
SNX16	sorting nexin 16	382.803	0.302689	0.272566	1.11052	0.266777	0.552009	8.40939	8.7279	8.75294	8.60572	8.46873	8.46565	8.51855
RALYL	RALY RNA binding protein like	1.28155	-1.26097	3.6331	-0.347078	0.728533	NA	0.338472	0.338397	0.338271	0.357612	0.373484	0.338234	0.338244
LRRCC1	leucine rich repeat and coiled-coil centrosomal protein 1	2065.06	0.427667	0.263155	1.62515	0.10413	0.326704	11.538	11.0973	10.8139	10.7876	10.8222	10.973	10.6491
E2F5	E2F transcription factor 5	461.337	0.416255	0.230886	1.80286	0.07141	0.257746	8.92631	8.9963	8.83238	8.95535	8.77442	8.70162	8.66083
RBIS	ribosomal biogenesis factor	1924.98	-0.030689	0.269304	-0.113957	0.909272	0.968363	11.2158	11.1104	10.5236	10.4958	10.8034	10.94	10.967
LOC132336027	carbonic anhydrase 13-like	493.317	1.27926	0.313944	4.0748	4.61e-05	0.00113941	9.11616	9.4548	8.92769	8.85239	8.25962	8.50811	8.55663
LOC132336044	carbonic anhydrase 3-like	38.8239	-2.52202	0.910048	-2.7713	0.00558323	0.0449687	4.93771	5.01662	5.03439	5.08463	5.32225	5.2436	5.44337
LOC132336055	uncharacterized LOC132336055	57.8266	0.00704361	0.619198	0.0113754	0.990924	0.99684	5.91068	5.95625	5.70633	5.73225	5.81004	5.82748	5.8567
LOC132336050	carbonic anhydrase 2	1352.81	-0.0170207	0.283355	-0.0600687	0.952101	0.983108	10.738	10.3953	10.2091	10.048	10.0152	10.5773	10.4948
ATP6V0D2	ATPase H+ transporting V0 subunit d2	40.6316	1.13673	0.83397	1.36303	0.172872	0.437342	5.14869	5.59576	5.19279	5.17861	5.12253	5.08642	5.22198
WWP1	WW domain containing E3 ubiquitin protein ligase 1	873.925	0.0982975	0.219562	0.447698	0.654371	0.846073	9.73751	9.62987	9.98296	9.78245	9.61483	9.72953	9.84326
RMDN1	regulator of microtubule dynamics 1	1648.48	0.0338077	0.202294	0.167122	0.867274	0.951951	10.6751	10.5696	10.6532	10.8487	10.6753	10.4487	10.8488
CPNE3	copine 3	500.593	0.478414	0.242745	1.97085	0.0487413	0.203338	9.02571	8.92283	9.01415	9.23832	8.75434	8.85965	8.79618
CNGB3	cyclic nucleotide gated channel subunit beta 3	6.48568	0.5297	1.77729	0.298038	0.765674	NA	2.71473	2.62981	2.64592	2.70525	2.65162	2.64341	2.68743
MMP16	matrix metallopeptidase 16	43.3062	0.199734	0.68648	0.290953	0.771087	0.907366	5.54668	5.31832	5.45788	5.37481	5.44589	5.37183	5.3795
RIPK2	receptor interacting serine/threonine kinase 2	234.379	0.504234	0.348553	1.44665	0.147996	0.401137	8.01735	7.73231	8.12923	7.80912	7.71848	7.80892	7.64815
LOC132336130	Y+L amino acid transporter 2-like	19.4346	1.70666	1.87774	0.908892	0.363407	0.649507	3.90008	3.89872	3.99979	4.42006	4.06251	3.90755	3.89589
OSGIN2	oxidative stress induced growth inhibitor family member 2	122.937	-0.297102	0.4118	-0.721471	0.47062	0.729572	6.9328	6.78052	6.99655	6.85017	7.02306	6.9206	7.00698
NBN	nibrin	1439.61	0.000558	0.187729	0.00297402	0.997627	0.999163	10.673	10.3197	10.4992	10.4326	10.5142	10.5012	10.4484
DECR1	2,4-dienoyl-CoA reductase 1	1736.39	-0.248519	0.213368	-1.16474	0.244123	0.527345	10.3755	10.6118	10.7703	10.9013	10.7692	10.928	10.8279
CALB1	calbindin 1	4.70454	2.20097	2.90392	0.75793	0.448493	NA	2.23896	2.07532	2.08088	2.075	2.07461	2.10549	2.0747
TMEM64	transmembrane protein 64	417.551	0.34731	0.268431	1.29385	0.195716	0.468575	8.70022	8.57589	8.88702	8.8734	8.59096	8.50025	8.67858
LOC132336206	uncharacterized LOC132336206	46.7024	-0.702015	0.81471	-0.861674	0.388867	0.670933	5.43128	5.29561	5.34214	5.61064	5.57793	5.33213	5.68269
NECAB1	N-terminal EF-hand calcium binding protein 1	17.6208	-2.20114	1.69065	-1.30195	0.192934	0.465182	3.96319	3.96222	3.96059	4.11847	4.1378	4.06104	4.21708
C1H8orf88	chromosome 1 C8orf88 homolog	3.42755	-5.1832	3.28766	-1.57656	0.114896	NA	1.7102	1.71001	1.70968	1.7098	1.7535	1.70959	1.80709
PIP4P2	phosphatidylinositol-4,5-bisphosphate 4-phosphatase 2	2729.95	0.260295	0.193265	1.34683	0.178035	0.444628	11.6665	11.4196	11.2747	11.5191	11.2736	11.1434	11.4744
OTUD6B	OTU deubiquitinase 6B	1425.27	0.0616269	0.238453	0.258445	0.796064	0.919239	10.6547	10.5178	10.6129	10.0519	10.4485	10.3458	10.533
SLC26A7	solute carrier family 26 member 7	3.63269	1.1706	3.45344	0.338967	0.734635	NA	1.77285	1.77264	1.7723	1.88221	1.77216	1.77219	1.81125
RUNX1T1	RUNX1 partner transcriptional co-repressor 1	456.555	-0.243225	0.29778	-0.816794	0.414046	0.689586	8.95956	8.4998	8.57655	8.93694	8.96019	8.84727	8.86294
TRIQK	triple QxxK/R motif containing	59.6509	0.21712	0.591109	0.36731	0.713388	0.878164	5.97114	5.82925	5.99652	5.77822	5.82961	5.91302	5.83023
CIBAR1	CBY1 interacting BAR domain containing 1	281.456	-0.75621	0.397653	-1.90169	0.0572123	0.224667	7.49357	7.98704	8.07413	8.06497	8.14988	8.21047	8.44426
RBM12B	RNA binding motif protein 12B	783.953	-0.509221	0.269223	-1.89145	0.0585649	0.227952	9.38149	9.72708	9.53246	9.08307	9.79066	9.77504	9.70188
TMEM67	transmembrane protein 67	228.65	-0.0777966	0.373921	-0.208056	0.835185	0.936679	7.72042	8.04908	7.85037	7.52655	7.78605	7.81613	7.90816
PDP1	pyruvate dehydrogenase phosphatase catalytic subunit 1	506.093	-0.406771	0.278998	-1.45797	0.144848	0.395724	8.83401	9.15242	8.78292	8.63567	9.05635	9.12184	9.08329
CDH17	cadherin 17	11.8549	0.479146	1.48655	0.322321	0.74721	0.895931	3.44448	3.52602	3.47145	3.64851	3.50659	3.46711	3.53648
GEM	GTP binding protein overexpressed in skeletal muscle	150.613	-0.0213051	0.485026	-0.0439258	0.964964	0.987721	7.14895	7.3051	6.93538	7.33923	7.45382	6.96359	7.11993
RAD54B	RAD54 homolog B	97.1341	-1.13462	0.487487	-2.3275	0.0199389	0.111618	6.42659	6.5658	6.35444	6.29449	6.71353	6.72399	6.7124
FSBP	fibrinogen silencer binding protein	70.7863	0.272403	0.67698	0.402379	0.687405	0.864777	6.21923	5.82557	6.00481	6.33382	6.02034	6.02788	6.12619
LOC132336402	RING finger protein 151-like	627.249	0.14909	0.246935	0.603761	0.546002	0.782049	9.49428	9.09693	9.31692	9.33548	9.15504	9.16695	9.37488
VIRMA	vir like m6A methyltransferase associated	899.291	0.109679	0.185832	0.590204	0.555054	0.78703	9.90128	9.88616	9.81811	9.74248	9.73179	9.76575	9.81999
ESRP1	epithelial splicing regulatory protein 1	1813.62	0.00215054	0.191528	0.0112283	0.991041	0.996891	10.7863	10.8389	10.9775	10.6597	10.6455	10.8475	10.9467
FRAT2	FRAT regulator of WNT signaling pathway 2	254.686	0.53598	0.281379	1.90483	0.0568018	0.223878	8.09383	8.01487	8.07416	8.10643	7.80404	7.85212	7.87869
DPY19L4	dpy-19 like 4	495.043	0.220101	0.300979	0.731285	0.464605	0.726103	8.64704	8.82631	9.24367	9.11209	8.88847	8.80224	8.91135
LOC132336440	neural-cadherin-like	24.565	-0.0769509	0.992789	-0.0775098	0.938218	0.978826	4.70784	4.51493	4.58411	4.46587	4.65213	4.56374	4.51936
INTS8	integrator complex subunit 8	840.492	-0.299204	0.228327	-1.31042	0.190053	0.461128	9.69643	9.54304	9.69786	9.563	10.0248	9.73266	9.61311
CCNE2	cyclin E2	82.5048	-0.643453	0.564131	-1.14061	0.254033	0.53713	6.22654	6.17694	6.16361	6.43126	6.31791	6.28405	6.59981
TP53INP1	tumor protein p53 inducible nuclear protein 1	836.854	0.49137	0.211007	2.32869	0.0198754	0.111353	9.8422	9.70981	9.99449	9.67281	9.49556	9.55913	9.51625
NDUFAF6	NADH:ubiquinone oxidoreductase complex assembly factor 6	245.996	0.614882	0.346288	1.77564	0.0757921	0.267494	8.00748	8.03527	7.7338	8.23309	7.75965	7.73361	7.78746
LOC132336520	uncharacterized LOC132336520	30.3446	0.516571	0.791905	0.652315	0.514198	0.762195	4.92348	4.96795	4.9815	4.8322	4.89435	4.82201	4.90103
PLEKHF2	pleckstrin homology and FYVE domain containing 2	1120.69	0.343244	0.167286	2.05183	0.0401859	0.178187	10.248	10.2078	10.2351	10.1532	9.99356	10.016	9.99408
CFAP418	cilia and flagella associated protein 418	124.541	0.369492	0.402622	0.917713	0.358769	0.646068	6.90964	7.08934	6.94014	7.03338	6.8156	6.91242	6.92447
LOC132332637	uncharacterized LOC132332637	1.53105	-4.02069	3.65097	-1.10126	0.270781	NA	0.603882	0.603792	0.603641	0.603697	0.616979	0.636115	0.623135
GDF6	growth differentiation factor 6	7.42629	-3.44677	2.01685	-1.70899	0.0874528	0.292802	2.80207	2.80165	2.8338	2.80121	2.83197	2.89977	2.94173
LOC132336544	cytochrome b-c1 complex subunit 7	2277.64	-0.143864	0.188489	-0.76325	0.445314	0.712209	11.1987	11.148	11.2231	10.8118	11.1705	11.1979	11.2374
MTERF3	mitochondrial transcription termination factor 3	341.497	-0.660314	0.360699	-1.83065	0.0671523	0.248663	7.89054	8.09984	8.51734	8.30588	8.37505	8.63768	8.62241
LOC132336549	uncharacterized LOC132336549	7.95646	-0.992733	1.86367	-0.532675	0.594258	0.811888	2.99918	2.96257	2.91333	2.91362	2.97074	2.94638	3.02144
PTDSS1	phosphatidylserine synthase 1	770.642	0.153202	0.246478	0.621565	0.534228	0.775287	9.85574	9.37043	9.5863	9.60527	9.45187	9.44713	9.67222
SDC2	syndecan 2	2263.37	0.389295	0.179487	2.16894	0.0300875	0.147362	11.0977	11.1536	11.4439	11.2309	10.9916	10.8974	11.0579
CPQ	carboxypeptidase Q	167.965	-0.524189	0.618454	-0.847579	0.396672	0.67678	6.93028	6.87933	7.47712	7.36928	6.77345	7.63604	7.56247
MTDH	metadherin	3194.15	0.258924	0.145231	1.78284	0.0746121	0.265317	11.7991	11.7171	11.5931	11.72	11.5271	11.5355	11.546
LAPTM4B	lysosomal protein transmembrane 4 beta	40.7726	0.834173	0.783511	1.06466	0.28703	0.575171	5.30448	5.33195	5.38584	5.41734	5.37771	5.21824	5.12709
MATN2	matrilin 2	148.463	-0.644864	0.562442	-1.14654	0.25157	0.534923	6.71754	6.89258	7.48274	6.85922	7.30421	7.18817	7.30027
RPL30	ribosomal protein L30	1392.89	-0.0518565	0.187245	-0.276944	0.781823	0.912176	10.449	10.2969	10.5583	10.3872	10.5884	10.3988	10.3798
LOC132339514	NA	3.81819	-5.33964	3.14988	-1.69519	0.0900401	NA	1.86969	1.86947	1.86911	1.86924	1.95428	1.94161	1.86903
RIDA	reactive intermediate imine deaminase A homolog	218.473	-0.457587	0.460373	-0.99395	0.320247	0.608903	7.82475	7.30469	7.58671	7.75338	7.40702	7.9207	8.03949
POP1	POP1 homolog, ribonuclease P/MRP subunit	529.998	0.460524	0.300886	1.53056	0.125878	0.36578	9.39051	9.27838	8.95694	8.75704	8.85825	8.90025	8.87453
LOC132336671	uncharacterized LOC132336671	5.28155	-0.317502	2.40766	-0.131872	0.895086	NA	2.33081	2.33051	2.33	2.44011	2.39113	2.35817	2.34966
NIPAL2	NIPA like domain containing 2	21.4159	1.23373	1.56038	0.790662	0.429141	0.700527	4.10913	4.26473	4.58393	4.10618	4.16633	4.14326	4.25438
KCNS2	potassium voltage-gated channel modifier subfamily S member 2	1.91572	-3.52247	3.28216	-1.07322	0.283173	NA	0.912776	0.912665	0.917991	0.912547	0.921378	0.926561	0.965007
STK3	serine/threonine kinase 3	450.279	-0.20262	0.335509	-0.603917	0.545899	0.782049	8.50858	8.74597	9.09704	8.51068	8.6991	8.79841	9.02802
OSR2	odd-skipped related transciption factor 2	157.889	0.704608	0.452089	1.55856	0.1191	0.354254	7.36484	7.63391	7.08019	7.23947	7.23148	7.09351	6.98789
LOC132336711	uncharacterized LOC132336711	5.78939	0.79407	2.37079	0.334939	0.737671	NA	2.44002	2.43966	2.58713	2.45962	2.4669	2.43889	2.4895
LOC132336700	uncharacterized LOC132336700	5.04504	2.63349	2.73443	0.963084	0.335505	NA	2.22945	2.22913	2.27433	2.37351	2.2284	2.25337	2.22849
VPS13B	vacuolar protein sorting 13 homolog B	320.095	0.138394	0.364344	0.379843	0.704062	0.872498	8.36027	8.08132	8.13765	8.62573	8.0259	8.28482	8.42952
LOC132336754	cytochrome c oxidase subunit 6C-2	325.088	-0.210483	0.301488	-0.698149	0.485084	0.741276	8.48259	8.16657	8.23731	8.24911	8.53727	8.35082	8.26105
RGS22	regulator of G protein signaling 22	4.531	5.81879	3.12389	1.86267	0.062508	NA	2.18458	2.06469	2.12945	2.06442	2.06409	2.06413	2.06416
POLR2K	RNA polymerase II, I and III subunit K	379.242	-0.276779	0.252872	-1.09454	0.273717	0.559637	8.55978	8.44893	8.51556	8.47885	8.73409	8.52004	8.64919
SPAG1	sperm associated antigen 1	552.257	1.12133	0.24319	4.61094	4.01e-06	0.000157	9.22915	9.29643	9.4618	9.11713	8.61313	8.65396	8.77712
RNF19A	ring finger protein 19A, RBR E3 ubiquitin protein ligase	294.03	0.0353626	0.319127	0.11081	0.911767	0.968906	8.0308	8.07243	8.33115	8.31424	8.03016	8.20477	8.29213
LOC132336836	uncharacterized LOC132336836	36.4667	1.06192	0.768137	1.38246	0.166831	0.42776	5.06837	5.09128	5.28422	5.30856	5.05281	5.09863	5.04627
ANKRD46	ankyrin repeat domain 46	360.634	0.777662	0.282812	2.74975	0.0059641	0.0470756	8.40335	8.76549	8.62848	8.61575	8.13051	8.2912	8.28726
PABPC1	poly(A) binding protein cytoplasmic 1	25768	0.0347762	0.170496	0.20397	0.838377	0.937016	14.5763	14.4932	14.7984	14.7454	14.4096	14.7547	14.7121
YWHAZ	tyrosine 3-monooxygenase/tryptophan 5-monooxygenase activation protein zeta	5052.64	0.0911976	0.163213	0.558766	0.576322	0.800967	12.3761	12.2149	12.3534	12.3547	12.0523	12.3453	12.368
LOC132336865	uncharacterized LOC132336865	26.6355	0.534411	1.12407	0.475425	0.634484	0.835951	4.53191	4.73981	4.70999	4.83612	4.72193	4.6381	4.61404
ZNF706	zinc finger protein 706	1199.75	-0.0749531	0.226069	-0.33155	0.740229	0.89215	9.87694	10.1563	10.3959	10.3058	10.3088	10.1699	10.2632
LOC132336909	uncharacterized LOC132336909	585.755	0.603581	0.252643	2.38906	0.0168914	0.100008	9.15509	9.42987	9.1518	9.44499	8.88088	8.9115	9.11452
GRHL2	grainyhead like transcription factor 2	1596.41	-0.0267233	0.20758	-0.128737	0.897566	0.963348	10.6652	10.764	10.3877	10.6607	10.4354	10.7292	10.7433
NCALD	neurocalcin delta	29.0045	-0.984291	0.802573	-1.22642	0.220041	0.498983	4.85523	4.78345	4.79764	4.72939	4.88315	4.93014	4.87409
RRM2B	ribonucleotide reductase regulatory TP53 inducible subunit M2B	416.461	0.770986	0.266212	2.89614	0.00377789	0.033906	8.7284	8.72133	9.04688	8.76695	8.49582	8.41126	8.40996
UBR5	ubiquitin protein ligase E3 component n-recognin 5	1369.97	-0.450499	0.218958	-2.05747	0.039641	0.176933	10.0178	10.439	10.4599	10.1198	10.5359	10.5873	10.5637
LOC132336959	uncharacterized LOC132336959	12.9064	2.29916	1.36765	1.6811	0.092743	0.303617	3.67813	3.63669	3.60519	3.75568	3.59134	3.59337	3.55516
ODF1	outer dense fiber of sperm tails 1	3.11197	1.58274	3.20516	0.49381	0.621441	NA	1.56741	1.65329	1.58359	1.56704	1.59382	1.56683	1.56686
KLF10	KLF transcription factor 10	280.34	0.049143	0.367888	0.133582	0.893733	0.961777	8.32054	7.7469	8.17961	8.14488	8.13611	8.20778	7.92948
AZIN1	antizyme inhibitor 1	290.717	-0.0302324	0.321859	-0.0939307	0.925164	0.973927	8.19448	7.95887	8.35372	8.12066	8.13147	8.31299	8.08448
ATP6V1C1	ATPase H+ transporting V1 subunit C1	436.107	0.183424	0.291372	0.629517	0.529011	0.77193	8.48834	8.7524	8.88048	8.9946	8.64618	8.65822	8.79751
LOC132336984	uncharacterized LOC132336984	19.9795	3.76696	1.68674	2.23328	0.0255304	0.132457	4.38419	4.18331	4.05542	4.30979	4.10049	4.05489	4.05503
BAALC	BAALC binder of MAP3K1 and KLF4	20.3786	0.116895	1.13819	0.102703	0.918199	0.97172	4.2844	4.46467	4.21609	4.17845	4.31024	4.29173	4.24995
FZD6	frizzled class receptor 6	3929.71	0.571347	0.178893	3.19379	0.00140416	0.0159411	11.9809	12.2167	12.115	11.9817	11.5348	11.6174	11.8909
CTHRC1	collagen triple helix repeat containing 1	85.8267	-0.757983	0.567603	-1.33541	0.181742	0.44984	6.28309	6.3414	6.25067	6.28177	6.66798	6.52456	6.16937
SLC25A32	solute carrier family 25 member 32	526.758	0.204783	0.258965	0.790773	0.429077	0.700527	9.0585	8.96017	9.12028	9.1653	9.18072	8.80717	8.87853
DCAF13	DDB1 and CUL4 associated factor 13	1219.79	-0.588734	0.229695	-2.56311	0.0103738	0.0702059	9.96993	9.79084	10.2013	10.2268	10.25	10.4859	10.5359
RIMS2	regulating synaptic membrane exocytosis 2	54.2857	0.287205	0.755914	0.379945	0.703986	0.872498	5.95498	5.5238	5.52658	5.78791	5.75261	5.59108	5.64988
DCSTAMP	dendrocyte expressed seven transmembrane protein	5.79502	-2.02572	2.58393	-0.783971	0.433057	NA	2.4623	2.46197	2.52044	2.46162	2.53072	2.46125	2.57241
DPYS	dihydropyrimidinase	2.24189	-0.319794	3.5581	-0.0898778	0.928384	NA	1.12874	1.12861	1.17669	1.12847	1.1283	1.17452	1.12834
LRP12	LDL receptor related protein 12	980.596	0.252745	0.19205	1.31604	0.188162	0.459079	9.85606	10.0585	10.1088	9.94363	9.81674	9.82764	9.88695
OXR1	oxidation resistance 1	748.074	1.10871	0.247611	4.47764	7.55e-06	0.000263	9.62264	9.68689	9.96975	9.6058	8.90027	9.21522	9.15216
TRNAL-CAG_1	NA	5.27482	3.05768	3.08791	0.99021	0.322071	NA	2.21755	2.21721	2.21663	2.42072	2.2164	2.23752	2.2165
ABRA	actin binding Rho activating protein	1.91547	4.59406	3.70361	1.24043	0.214818	NA	0.866825	0.866717	0.945396	0.866602	0.866463	0.86648	0.866494
ANGPT1	angiopoietin 1	38.4445	0.793114	0.97869	0.810383	0.41772	0.691029	5.39228	5.01071	5.0139	5.31313	5.07611	4.98917	5.2228
RSPO2	R-spondin 2	91.3468	-1.44803	0.691436	-2.09424	0.0362386	0.167634	5.98413	6.10545	6.51399	6.19816	6.64679	6.73604	6.38638
EIF3E	eukaryotic translation initiation factor 3 subunit E	2702.07	-0.11476	0.178232	-0.643882	0.519652	0.765751	11.2484	11.1883	11.4599	11.5198	11.3447	11.4867	11.4824
LOC132337144	uncharacterized LOC132337144	14.1351	-0.951616	1.64771	-0.57754	0.563575	0.792456	3.87458	3.67199	3.6931	3.67114	3.74129	3.83339	3.7799
EMC2	ER membrane protein complex subunit 2	779.759	-0.273502	0.205358	-1.33183	0.182916	0.451229	9.37432	9.5021	9.64873	9.57867	9.69975	9.66572	9.7094
TMEM74	transmembrane protein 74	22.8889	0.218017	0.950415	0.229392	0.818564	0.92988	4.46726	4.46375	4.42137	4.61297	4.55418	4.434	4.43281
NUDCD1	NudC domain containing 1	300.05	-0.705454	0.393192	-1.79417	0.0727861	0.261204	7.68108	7.83146	8.10261	8.37006	8.25592	8.41281	8.40872
ENY2	ENY2 transcription and export complex 2 subunit	985.158	-0.0116378	0.214485	-0.0542595	0.956728	0.985308	10.0273	9.8305	9.89443	9.9841	9.8129	9.83563	10.1485
EBAG9	estrogen receptor binding site associated antigen 9	3438.73	0.467018	0.169125	2.76139	0.00575566	0.0460852	11.7909	11.6593	12.015	11.9537	11.5511	11.5095	11.5871
SYBU	syntabulin	169.062	0.287079	0.466187	0.615802	0.538025	0.777937	7.03101	7.56014	7.44168	7.51869	7.36901	7.42727	7.09037
KCNV1	potassium voltage-gated channel modifier subfamily V member 1	39.8548	0.899615	0.844244	1.06559	0.28661	0.574715	5.29989	5.1344	5.42948	5.33718	5.10002	5.3331	5.10323
CSMD3	CUB and Sushi multiple domains 3	9.89381	-0.509384	1.77896	-0.286338	0.774619	0.908513	3.19857	3.35571	3.23026	3.19741	3.25018	3.31798	3.23634
TRPS1	transcriptional repressor GATA binding 1	4174.45	1.29851	0.237977	5.45645	4.86e-08	3.81e-06	12.2346	12.0803	12.0395	12.6347	11.1191	11.3611	11.6457
LOC132333200	uncharacterized LOC132333200	1.6463	3.31359	3.70988	0.89318	0.371761	NA	0.667845	0.667751	0.731319	0.667651	0.667531	0.667545	0.67251
EIF3H	eukaryotic translation initiation factor 3 subunit H	5004.08	-0.0408097	0.154851	-0.263542	0.792133	0.917311	12.3126	12.1236	12.2987	12.3522	12.1907	12.2915	12.4154
LOC132337244	uncharacterized LOC132337244	18.5519	1.64777	1.55247	1.06139	0.288514	0.576068	4.34376	3.95343	4.08565	4.03047	4.03908	3.95078	4.03223
UTP23	UTP23 small subunit processome component	930.532	1.1407	0.260438	4.37995	1.19e-05	0.000384	10.1883	10.0978	9.67941	10.1791	9.29146	9.22169	9.5819
RAD21	RAD21 cohesin complex component	1514.83	-0.252418	0.223597	-1.1289	0.258941	0.542896	10.1858	10.5363	10.5965	10.5682	10.4045	10.7093	10.787
MED30	mediator complex subunit 30	359.349	0.0608599	0.285869	0.212895	0.831409	0.935686	8.29132	8.41827	8.62969	8.60168	8.39676	8.54368	8.45323
EXT1	exostosin glycosyltransferase 1	423.994	-0.410713	0.244234	-1.68164	0.0926386	0.30354	8.60681	8.61262	8.71858	8.55583	8.93605	8.80919	8.75251
SAMD12	sterile alpha motif domain containing 12	377.411	-0.260292	0.390885	-0.665904	0.505472	0.756393	7.97434	8.25735	8.63843	8.7977	8.61748	8.69667	8.47127
TNFRSF11B	TNF receptor superfamily member 11b	178.451	0.946443	0.590251	1.60346	0.108833	0.334325	6.94698	7.01163	7.53907	8.01867	6.98625	7.09588	7.28125
COLEC10	collectin subfamily member 10	93.1418	-0.493996	0.555694	-0.888971	0.374019	0.658172	6.37106	6.44961	6.23689	6.68003	6.5736	6.51127	6.64747
MAL2	mal, T cell differentiation protein 2	129.602	1.45935	0.450509	3.23934	0.00119808	0.0140591	7.13533	7.00928	7.29315	6.89081	6.72508	6.72636	6.60954
CCN3	cellular communication network factor 3	139.327	2.29735	0.579761	3.96259	7.41e-05	0.00164969	6.77975	7.0227	6.7204	7.68261	6.5116	6.42725	6.3864
ENPP2	ectonucleotide pyrophosphatase/phosphodiesterase 2	324.099	-0.19043	0.356402	-0.534314	0.593124	0.811537	8.57799	7.94709	8.16038	8.32033	8.29817	8.50201	8.29081
TAF2	TATA-box binding protein associated factor 2	872.74	0.572812	0.2384	2.40274	0.0162729	0.0976181	10.1026	9.5626	9.89982	9.90457	9.47282	9.59397	9.56582
DSCC1	DNA replication and sister chromatid cohesion 1	230.351	-0.380807	0.417942	-0.911147	0.362218	0.648362	7.36984	7.89411	7.63987	7.9627	8.03883	7.7539	7.90067
DEPTOR	DEP domain containing MTOR interacting protein	25.3924	-0.775742	1.11566	-0.695321	0.486854	0.742321	4.71505	4.47929	4.58297	4.59512	4.63842	4.65064	4.7264
COL14A1	collagen type XIV alpha 1 chain	399.253	-1.01454	0.326574	-3.10662	0.00189236	0.0201991	8.45472	8.16836	8.2788	8.4263	9.0873	8.90247	8.47225
MRPL13	mitochondrial ribosomal protein L13	346.984	-0.244115	0.304294	-0.802234	0.422418	0.694932	8.18101	8.23401	8.46605	8.56755	8.57456	8.39871	8.50148
MTBP	MDM2 binding protein	115.562	-0.84604	0.454433	-1.86175	0.0626386	0.238062	6.65861	6.86643	6.68607	6.59461	6.91165	6.87144	7.05885
SNTB1	syntrophin beta 1	311.086	0.0386975	0.383298	0.100959	0.919583	0.972086	8.53253	7.9418	8.43627	7.99168	8.23702	8.07755	8.38866
HAS2	hyaluronan synthase 2	243.385	0.246818	0.312496	0.789827	0.429629	0.700722	8.07742	8.01299	7.90534	7.83393	7.93405	7.77239	7.86145
ZHX2	zinc fingers and homeoboxes 2	566.7	0.489095	0.228716	2.13844	0.0324814	0.155283	9.41688	9.19159	9.15964	9.17596	8.92663	9.0277	8.9667
DERL1	derlin 1	1936.01	-0.492373	0.173002	-2.84606	0.00442642	0.0378682	10.8241	10.6092	10.855	10.739	10.9662	11.1311	11.1417
TBC1D31	TBC1 domain family member 31	861.136	-0.0831805	0.228613	-0.363849	0.715971	0.879251	9.51161	9.7604	9.76274	9.82963	9.65596	9.95875	9.67575
FAM83A	family with sequence similarity 83 member A	127.83	1.31736	0.434804	3.02977	0.00244744	0.0245513	7.14789	7.11972	7.19126	6.81985	6.71302	6.6592	6.70687
LOC132337594	uncharacterized LOC132337594	6.46057	-1.29722	2.22533	-0.582935	0.559937	NA	2.7138	2.62024	2.6196	2.61984	2.66833	2.67995	2.68703
C1H8orf76	chromosome 1 C8orf76 homolog	360.248	-0.236059	0.407041	-0.579939	0.561956	0.7917	8.70486	8.58473	8.28709	7.81369	8.45285	8.5923	8.50996
ZHX1	zinc fingers and homeoboxes 1	876.464	0.838053	0.203541	4.11737	3.83e-05	0.000991	10.0282	10.0655	9.82393	9.80529	9.41619	9.45187	9.45903
ATAD2	ATPase family AAA domain containing 2	1391.42	-0.368624	0.197043	-1.87078	0.0613753	0.234932	10.133	10.5112	10.3184	10.3188	10.5815	10.6401	10.4582
NTAQ1	N-terminal glutamine amidase 1	68.5348	-0.431033	0.563613	-0.764768	0.444409	0.711424	6.09136	5.93525	6.08979	6.03926	6.18616	5.98628	6.20375
FBXO32	F-box protein 32	211.708	0.840965	0.355477	2.36574	0.0179943	0.104113	7.55987	7.95046	7.76157	7.94937	7.51401	7.49371	7.46287
ANXA13	annexin A13	2.12794	0.423384	3.24042	0.130657	0.896047	NA	1.05393	1.0538	1.05359	1.11041	1.06254	1.06305	1.06836
FAM91A1	family with sequence similarity 91 member A1	414.212	0.0928712	0.248003	0.374476	0.70805	0.874468	8.67278	8.75339	8.68925	8.72723	8.60085	8.80021	8.57625
FER1L6	fer-1 like family member 6	17.099	3.95871	1.64401	2.40796	0.0160419	0.0965796	3.93991	3.77141	3.83348	4.20959	3.76866	3.77458	3.80411
TMEM65	transmembrane protein 65	940.134	0.164735	0.221496	0.743737	0.457036	0.72075	10.0543	9.71246	9.86123	9.98879	9.64446	9.92461	9.85025
RNF139	ring finger protein 139	399.581	0.350161	0.271848	1.28808	0.197719	0.471115	8.8093	8.60847	8.77441	8.6044	8.36345	8.64596	8.55592
TATDN1	TatD DNase domain containing 1	890.694	-0.0288358	0.265192	-0.108736	0.913412	0.969595	9.46506	9.54428	9.98521	10.0076	9.78849	9.8586	9.74324
MTSS1	MTSS I-BAR domain containing 1	1418.94	0.615799	0.212858	2.893	0.0038158	0.0341237	10.6439	10.3986	10.801	10.5338	10.0276	10.3388	10.2587
SQLE	squalene epoxidase	499.241	-0.0674249	0.241503	-0.279189	0.7801	0.911078	9.02406	8.78728	8.9662	8.98451	8.93281	9.09661	8.90061
WASHC5	WASH complex subunit 5	651.855	0.459204	0.211784	2.16827	0.0301383	0.147563	9.47265	9.53348	9.36438	9.39195	9.25043	9.21032	9.0855
NSMCE2	NSE2 (MMS21) homolog, SMC5-SMC6 complex SUMO ligase	435.653	0.304912	0.315501	0.966436	0.333826	0.621448	8.56244	8.62245	8.89275	9.08191	8.52296	8.58871	8.83062
TRIB1	tribbles pseudokinase 1	2391.7	0.207184	0.169027	1.22574	0.220295	0.49921	11.4074	11.2408	11.2184	11.2312	11.0036	11.1353	11.2659
LRATD2	LRAT domain containing 2	327.453	0.785474	0.305593	2.57033	0.0101601	0.0692599	8.46726	8.53424	8.63192	8.17225	8.08374	8.08055	8.13748
LOC132333290	uncharacterized LOC132333290	37.5477	-0.494816	1.02038	-0.484932	0.627725	0.832212	4.96924	5.1798	5.09856	5.33817	5.24909	5.18638	5.23859
MYC	MYC proto-oncogene, bHLH transcription factor	1464.65	-0.157257	0.223937	-0.70224	0.48253	0.739172	10.4515	10.7273	10.2928	10.3308	10.7348	10.5477	10.3816
LOC132337933	uncharacterized LOC132337933	230.106	-0.323663	0.352774	-0.917479	0.358892	0.646088	7.71821	8.02839	7.62465	7.65451	7.93176	7.8947	7.88821
LOC132337959	uncharacterized LOC132337959	11.8542	-0.688714	1.5324	-0.449434	0.653119	0.845183	3.50308	3.44267	3.50369	3.55152	3.65007	3.49019	3.45167
LOC132333454	uncharacterized LOC132333454	1.92218	1.03968	3.58237	0.29022	0.771648	NA	0.904261	0.904149	0.962554	0.904032	0.926168	0.903908	0.903922
LOC132337977	uncharacterized LOC132337977	2.76796	5.10015	3.69609	1.37988	0.167624	NA	1.44271	1.33099	1.33073	1.33082	1.33062	1.33065	1.33067
LOC132337983	uncharacterized LOC132337983	1.34961	0.58926	3.6109	0.163189	0.87037	NA	0.410238	0.41016	0.447827	0.410076	0.409976	0.409988	0.429582
LOC132337990	uncharacterized LOC132337990	3.31204	-3.71099	2.67047	-1.38964	0.164639	NA	1.69441	1.69422	1.70491	1.69401	1.74195	1.71264	1.75573
CYRIB	CYFIP related Rac1 interactor B	432.831	0.65063	0.253435	2.56725	0.0102509	0.0696707	8.9487	8.7599	8.93775	8.81611	8.53609	8.41837	8.64812
ASAP1	ArfGAP with SH3 domain, ankyrin repeat and PH domain 1	398.096	0.455927	0.295678	1.54197	0.123081	0.360949	8.7526	8.88415	8.53653	8.63728	8.65242	8.47381	8.29026
ADCY8	adenylate cyclase 8	73.4555	0.171126	0.642155	0.266488	0.789864	0.91606	6.18734	6.38428	6.01728	6.01745	5.95025	6.10481	6.29179
LOC132338047	uncharacterized LOC132338047	10.9006	7.09122	2.5343	2.7981	0.00514049	0.0421754	3.12513	3.07724	3.07592	3.48719	3.0754	3.07552	3.07562
EFR3A	EFR3 homolog A	759.263	0.170456	0.226002	0.754226	0.450714	0.71664	9.83475	9.43385	9.56156	9.54351	9.49587	9.47948	9.53791
OC90	otoconin 90	1.87479	1.74992	3.6118	0.484501	0.62803	NA	0.842816	0.906293	0.842523	0.842591	0.842452	0.842469	0.857431
HHLA1	HHLA1 neighbor of OC90	1.93135	-4.35624	3.62194	-1.20274	0.229078	NA	0.925784	0.925672	0.925483	0.925553	0.973387	0.930164	0.954554
KCNQ3	potassium voltage-gated channel subfamily Q member 3	4.83095	-5.67895	2.47125	-2.29801	0.0215613	NA	2.2139	2.21362	2.21316	2.21333	2.31052	2.2683	2.26127
LOC132338100	dynein axonemal assembly factor 11-like	8.2773	0.965249	1.94379	0.496581	0.619484	0.828204	2.95676	3.0972	3.02611	2.94591	2.98576	2.94538	3.00395
PHF20L1	PHD finger protein 20 like 1	2226	1.11671	0.275414	4.05467	5.02e-05	0.00122828	11.6333	11.5967	10.7286	11.1135	10.6142	10.5117	10.6587
TG	thyroglobulin	13.2317	0.493726	1.51879	0.325078	0.745122	0.894294	3.60395	3.59333	3.71272	3.80113	3.64953	3.6204	3.70069
SLA	Src like adaptor	26.3097	1.33403	1.13562	1.17472	0.240106	0.522168	4.46144	4.87809	4.43844	4.67596	4.50625	4.45546	4.55961
CCN4	cellular communication network factor 4	11.1623	-0.955874	1.63586	-0.584325	0.559002	0.789699	3.39642	3.49726	3.48024	3.39509	3.48552	3.49453	3.4806
NDRG1	N-myc downstream regulated 1	1724.4	-0.0179661	0.20657	-0.0869737	0.930692	0.976192	10.8296	10.6024	10.786	10.7355	10.5531	10.9996	10.6549
ST3GAL1	ST3 beta-galactoside alpha-2,3-sialyltransferase 1	208.59	0.650638	0.324655	2.00409	0.0450605	0.192473	7.69447	7.86468	7.6858	7.88225	7.48611	7.55826	7.55287
LOC132338144	uncharacterized LOC132338144	18.1953	-1.15922	1.19577	-0.96943	0.332331	0.620061	4.14154	4.05517	4.18459	4.11839	4.25643	4.18793	4.17587
LOC132338160	uncharacterized LOC132338160	1.52045	-2.45316	3.6483	-0.672411	0.501322	NA	0.592297	0.592208	0.603026	0.592114	0.627186	0.610772	0.592026
LOC132338168	uncharacterized LOC132338168	44.3448	4.5093	0.922672	4.88722	1.02e-06	4.85e-05	5.24238	5.62248	5.23563	5.52925	4.99427	5.04178	4.98997
ZFAT	zinc finger and AT-hook domain containing	155.302	0.121239	0.368161	0.329309	0.741922	0.892914	7.43905	7.21184	7.27615	7.21409	7.26939	7.24246	7.23137
KHDRBS3	KH RNA binding domain containing, signal transduction associated 3	164.708	-0.598903	0.475359	-1.2599	0.207706	0.483766	6.88511	7.11875	7.47665	7.31568	7.36643	7.43732	7.51986
FAM135B	family with sequence similarity 135 member B	440.185	0.87153	0.284658	3.06167	0.00220106	0.0226092	9.04822	8.82166	9.09569	8.6272	8.4298	8.52883	8.45514
COL22A1	collagen type XXII alpha 1 chain	6.6867	3.83157	2.67178	1.43409	NA	NA	2.49635	2.4959	2.49514	2.76192	2.49485	2.50045	2.50644
TRAPPC9	trafficking protein particle complex subunit 9	208.865	0.0303416	0.34095	0.0889912	0.929089	0.975465	7.70211	7.55556	7.81444	7.72672	7.6351	7.61143	7.81781
CHRAC1	chromatin accessibility complex subunit 1	954.698	-0.272062	0.288942	-0.941578	0.346409	0.63497	9.87261	9.33102	9.9936	9.909	9.67105	10.0789	10.111
AGO2	argonaute RISC catalytic component 2	986.395	0.065675	0.208028	0.315702	0.752228	0.898468	10.0495	10.0681	9.72698	9.959	9.89603	9.9851	9.87225
RPLP1	ribosomal protein lateral stalk subunit P1	61230.2	0.251276	0.175575	1.43116	0.152384	0.407501	16.1025	16.0534	15.7357	15.9494	15.5587	15.8521	15.9314
PTK2	protein tyrosine kinase 2	1354.57	0.198233	0.170033	1.16585	0.243675	0.526826	10.4472	10.3909	10.4711	10.5005	10.3209	10.4209	10.2358
LOC132338324	uncharacterized LOC132338324	20.676	2.24679	1.38483	1.62243	0.104712	0.327496	4.12724	4.2967	4.11755	4.50475	4.19164	4.10096	4.07915
DENND3	DENN domain containing 3	147.64	-0.368899	0.425784	-0.866401	0.386271	0.668386	7.38038	7.04177	6.9827	7.05555	7.29569	7.23154	7.23073
SLC45A4	solute carrier family 45 member 4	96.1437	0.148475	0.495706	0.299522	0.764542	0.904151	6.54136	6.703	6.643	6.436	6.63224	6.58338	6.41273
PTP4A3	protein tyrosine phosphatase 4A3	249.804	-0.120667	0.40305	-0.299384	0.764647	0.904151	7.63088	7.66941	8.14895	8.09212	7.8268	7.92683	8.12567
TSNARE1	t-SNARE domain containing 1	14.3904	-0.367517	1.63078	-0.225362	0.821698	0.930951	3.68755	3.68666	3.7146	3.94667	3.77242	3.7951	3.79944
ADGRB1	adhesion G protein-coupled receptor B1	72.7512	0.329668	0.63214	0.52151	0.602011	0.816753	6.13886	6.1438	5.98207	6.36706	6.00234	6.28185	5.97115
ARC	activity regulated cytoskeleton associated protein	18.4657	-2.70644	1.6256	-1.66489	0.095935	0.310407	4.01552	4.01451	4.13877	4.01345	4.23275	4.28782	4.10826
LOC132338416	ly6/PLAUR domain-containing protein 2-like	553.255	-0.00794401	0.3332	-0.0238416	0.980979	0.993456	9.19444	9.07673	9.25194	8.75719	9.38451	9.08777	8.68182
LOC132338425	lymphocyte antigen 6E	1346.27	0.120819	0.188172	0.642069	0.520828	0.766748	10.5552	10.3776	10.4939	10.2413	10.4106	10.3246	10.3043
LOC132338433	lymphocyte antigen 6E-like	536.709	0.779609	0.404694	1.92641	0.0540526	0.216745	8.90266	9.11911	9.72822	8.50223	8.831	8.7718	8.5981
LOC132338439	lymphocyte antigen 6E-like	3219.38	0.0818775	0.223576	0.366218	0.714203	0.878621	11.6192	11.4542	11.7433	11.8172	11.897	11.5819	11.2661
LOC132338444	lymphocyte antigen 6E-like	1345.42	-0.324921	0.265839	-1.22225	0.221614	0.500686	10.2734	10.3677	10.214	10.2751	10.8924	10.3127	10.1001
LOC132338451	lymphocyte antigen 6E-like	40.066	0.735158	0.777123	0.945999	0.344149	0.631998	5.37617	5.28625	5.43529	5.17975	5.27707	5.26847	5.13147
TOP1MT	DNA topoisomerase I mitochondrial	169.072	0.208918	0.410783	0.508585	0.611043	0.821867	7.29717	7.3325	7.41018	7.58982	7.45582	7.11467	7.41251
RHPN1	rhophilin Rho GTPase binding protein 1	688.634	-0.148513	0.262721	-0.565287	0.571878	0.797878	9.19814	9.35448	9.49144	9.45404	9.45394	9.19004	9.69039
MAFA	MAF bZIP transcription factor A	79.1238	1.07476	0.565646	1.90006	0.0574254	0.225035	6.07566	6.45714	6.2968	6.4838	6.09451	6.09617	6.12687
ZC3H3	zinc finger CCCH-type containing 3	297.517	-0.246139	0.285039	-0.863525	0.387849	0.670034	8.03734	8.18206	8.18976	8.22724	8.17771	8.25275	8.38097
LOC132338460	1-phosphatidylinositol 4,5-bisphosphate phosphodiesterase gamma-1-like	423.175	-0.00279814	0.308189	-0.0090793	0.992756	0.997287	8.56044	9.00984	8.43094	8.74431	8.73022	8.69362	8.71205
LOC132338466	ubiquitin carboxyl-terminal hydrolase CYLD-like	786.435	0.605081	0.297094	2.03667	0.0416832	0.182411	9.48213	10.1629	9.66784	9.42168	9.26069	9.41466	9.43712
NAPRT	nicotinate phosphoribosyltransferase	70.5846	-0.663881	0.593582	-1.11843	0.263383	0.548224	6.01583	6.05164	6.1928	5.89483	6.22003	6.27475	6.06097
EEF1D	eukaryotic translation elongation factor 1 delta	10123.6	0.109218	0.142353	0.767236	0.442941	0.710539	13.3745	13.4332	13.3489	13.1696	13.2573	13.2159	13.3049
TIGD5	tigger transposable element derived 5	185.569	-1.18312	0.42877	-2.75934	0.00579187	0.0462744	6.97698	7.28995	7.38612	7.3046	7.48251	7.84745	7.74183
PYCR3	pyrroline-5-carboxylate reductase 3	249.557	-0.232345	0.426843	-0.544332	0.586213	0.80722	8.19908	7.88421	7.77754	7.54247	8.22149	7.72456	7.9296
LOC132338500	uncharacterized LOC132338500	31.1019	0.061395	0.897976	0.0683704	0.945491	0.981078	4.99585	4.83464	4.8775	4.99333	4.99278	4.7839	4.97114
GFUS	GDP-L-fucose synthase	295.627	-0.154253	0.288129	-0.535361	0.5924	0.811271	8.07756	8.06838	8.25382	8.27014	8.29805	8.26634	8.16007
LOC132333744	feather beta keratin-like	2.5373	4.97361	3.69773	1.34504	0.178611	NA	1.31693	1.21393	1.21368	1.21378	1.21359	1.21361	1.21363
LOC132333808	feather beta keratin-like	2.80935	5.14237	3.69557	1.3915	0.164075	NA	1.38073	1.38056	1.50044	1.38037	1.38014	1.38017	1.38019
LOC132333994	feather beta keratin-like	1.96535	4.6242	3.70309	1.24874	0.21176	NA	0.894024	0.893912	0.893724	0.97462	0.893651	0.893668	0.893682
LOC132334063	feather beta keratin-like	11.3815	4.62267	2.03173	2.27524	0.0228914	0.122871	3.2484	3.225	3.58901	3.29771	3.22319	3.22331	3.24087
LOC132334124	feather beta keratin-like	7.91726	6.633	3.03781	2.18348	NA	NA	2.67038	2.66982	3.00414	2.66923	2.66852	2.6686	2.66867
LOC132334180	feather beta keratin-like	5.97664	3.6315	2.64204	1.37451	0.169284	NA	2.59836	2.40821	2.45506	2.4078	2.40731	2.40737	2.42371
LOC132334318	feather beta keratin-like	4.41435	2.71734	3.24518	0.837347	0.402398	NA	2.00319	2.00291	2.16899	2.00262	2.00226	2.0023	2.02357
LOC132334385	feather beta keratin-like	11.6205	20.5325	2.77499	7.39912	NA	NA	3.07958	3.0787	3.56381	3.07777	3.07663	3.07677	3.07688
LOC132334449	feather beta keratin-like	8.01582	3.70578	2.06883	1.79125	0.0732532	0.262108	2.8965	3.02613	3.01052	2.9594	2.89497	2.91425	2.8951
LOC132334527	feather beta keratin-like	3.6344	2.02572	3.44283	0.588388	0.556272	NA	1.76026	1.76004	1.88917	1.7598	1.75951	1.75955	1.78549
LOC132327848	feather beta keratin-like	3.32123	5.37358	3.46377	1.55137	0.120814	NA	1.63008	1.7381	1.65726	1.62969	1.62945	1.62948	1.6295
LOC132327914	feather beta keratin-like	3.62063	1.70096	3.44793	0.493329	0.62178	NA	1.76156	1.76133	1.88503	1.76109	1.76081	1.76084	1.79173
LOC132334724	feather beta keratin-like	3.06584	5.25728	3.57589	1.4702	0.141507	NA	1.50902	1.61709	1.52529	1.50866	1.50843	1.50846	1.50848
LOC132335008	feather beta keratin-like	2.45036	4.93732	3.42427	1.44186	0.149342	NA	1.23614	1.29953	1.26871	1.24242	1.23566	1.23568	1.2357
LOC132335320	feather beta keratin-like	1.40468	4.15128	3.71271	1.11813	0.263513	NA	0.439536	0.439456	0.497929	0.43937	0.439268	0.43928	0.43929
LOC132335387	feather beta keratin-like	30.0867	2.81263	1.38609	2.02919	NA	NA	4.29189	4.24832	5.11931	4.3611	4.33102	4.2707	4.30663
LOC132338572	feather beta keratin-like	6.01226	2.34909	2.68028	0.876437	NA	NA	2.41048	2.41009	2.62829	2.40968	2.4192	2.40924	2.43648
LOC132338564	feather beta keratin-like	4.79818	5.91194	3.04467	1.94173	0.0521694	NA	2.16875	2.16848	2.27714	2.25519	2.16785	2.16789	2.16792
LOC132338554	feather beta keratin-like	3.55888	5.46912	3.37968	1.61824	0.105612	NA	1.83206	1.72947	1.77318	1.72925	1.72899	1.72902	1.72905
LOC132338542	feather beta keratin-like	4.94645	5.95688	3.06	1.94669	0.0515715	NA	2.15424	2.15393	2.33542	2.18155	2.1532	2.15324	2.15328
LOC132335521	feather beta keratin-like	2.97777	5.21678	3.14097	1.66088	0.0967369	NA	1.57003	1.52188	1.55464	1.5667	1.52147	1.5215	1.52152
LOC132338550	feather beta keratin-like	50.3544	3.5554	1.28587	2.76498	NA	NA	4.71261	4.79597	5.9671	4.74123	4.64836	4.61686	4.80116
LOC132338591	feather beta keratin-like	32.4808	5.45554	1.2111	4.50461	6.65e-06	0.000235	4.98921	5.09407	5.03064	4.72998	4.63888	4.66731	4.63948
LOC132338580	feather keratin B-4-like	44.3219	3.54527	0.994198	3.56596	0.000363	0.00568706	5.17589	5.04827	5.77109	5.11226	4.88419	4.89814	4.98665
LOC132338598	feather beta keratin-like	11.3273	3.31308	1.91341	1.7315	0.0833619	0.283487	3.561	3.32216	3.39649	3.44697	3.32048	3.32059	3.35806
LOC132335576	feather beta keratin-like	44.0149	7.2354	1.5536	4.65717	3.21e-06	0.000129	5.53034	4.89495	5.49231	5.33163	4.88797	4.90077	4.88882
LOC132335628	feather beta keratin-like	16.9764	7.72959	3.68101	2.09986	0.0357416	0.165949	3.60767	3.6064	4.18012	3.73298	3.60339	3.60359	3.60376
LOC132335772	feather beta keratin-like	8.3866	3.72552	2.11967	1.75759	0.078817	0.274377	2.94743	2.92617	3.11521	3.04895	2.92494	2.92502	2.94626
LOC132335838	feather beta keratin-like	16.3764	3.68296	1.81674	2.02724	0.042638	0.18533	3.77271	3.68181	4.15636	3.74947	3.67912	3.6793	3.72685
LOC132335973	feather beta keratin-like	5.76255	6.16355	2.92386	2.10802	0.0350294	NA	2.53712	2.34598	2.3989	2.34559	2.34511	2.34517	2.34522
LOC132336049	feather beta keratin-like	2.91232	5.19252	3.67631	1.41242	0.157825	NA	1.45343	1.44298	1.55714	1.44279	1.44256	1.44259	1.44261
LOC132336173	feather keratin B-4-like	2.49889	1.76686	3.58	0.493536	0.621634	NA	1.25813	1.25799	1.34164	1.25784	1.25766	1.25768	1.27734
LOC132336237	feather keratin 2-like	8.97409	4.91907	2.20061	2.23533	0.0253959	0.131895	2.98385	2.97246	3.22785	3.0742	2.9711	2.98181	2.97126
LOC132336359	feather keratin 1-like	6.5547	4.38852	2.61427	1.67868	0.0932142	NA	2.73014	2.51212	2.55966	2.51167	2.51112	2.51119	2.52232
LOC132338614	uncharacterized LOC132338614	22.4511	2.09457	1.17454	1.78332	0.0745348	0.265278	4.51881	4.25284	4.31239	4.58087	4.24251	4.24381	4.33793
ARHGAP39	Rho GTPase activating protein 39	329.291	-0.567389	0.374184	-1.51634	0.129435	0.371204	8.49726	8.10128	8.26212	7.83107	8.26677	8.60735	8.51649
LOC132338645	uncharacterized LOC132338645	86.7732	-0.75893	0.586677	-1.29361	0.195801	0.468705	6.48357	6.08727	6.35242	6.26203	6.43082	6.63841	6.40516
LOC132338651	leucine-rich repeat-containing protein 14-like	163.1	0.0220515	0.409264	0.0538809	0.95703	0.985478	7.12574	7.57827	7.32335	7.25667	7.37083	7.32041	7.29337
C1H8orf82	chromosome 1 C8orf82 homolog	1053.13	0.122085	0.212931	0.573355	0.566405	0.794518	10.0593	10.0478	9.84541	10.272	9.93454	10.0679	9.96975
LRRC14	leucine rich repeat containing 14	129.575	-0.633222	0.594949	-1.06433	0.287179	0.575266	6.46989	6.74207	7.16399	6.92556	7.22578	6.91953	7.02694
RECQL4	RecQ like helicase 4	128.294	-0.138096	0.552652	-0.249879	0.802681	0.92265	7.07639	7.11934	6.93497	6.52648	7.08063	6.89234	6.97696
GPT	glutamic--pyruvic transaminase	13.0625	1.23857	1.55374	0.797151	0.425363	0.697384	3.78563	3.54107	3.59785	3.64619	3.56821	3.64585	3.54479
PPP1R16A	protein phosphatase 1 regulatory subunit 16A	910.177	-0.153148	0.244492	-0.626392	0.531058	0.773461	9.72273	9.57243	9.99987	9.78346	9.83549	10.0675	9.67714
TMEM276	transmembrane protein 276	52.8472	-0.427919	0.736609	-0.580931	0.561287	0.791098	5.72507	5.78536	5.60918	5.45382	5.81232	5.73235	5.6295
ZFTRAF1	zinc finger TRAF-type containing 1	1115.63	-0.32722	0.213043	-1.53593	0.124555	0.363486	9.98065	10.22	9.97092	9.89915	10.3951	10.1547	10.1072
LOC132338700	uncharacterized LOC132338700	398.078	-0.188	1.14681	-0.163933	0.869784	0.95352	8.12308	8.40839	8.51642	8.53684	9.311	7.03064	7.8822
LOC132336482	uncharacterized LOC132336482	50.4632	0.031173	0.827987	0.0376491	0.969967	0.988892	5.44192	5.65678	5.41729	5.76867	5.78194	5.41863	5.48924
TONSL	tonsoku like, DNA repair protein	34.9191	-3.91434	1.39792	-2.80012	0.00510837	0.0420243	4.66684	4.80622	4.66029	4.66182	5.23419	5.21171	4.79322
LOC132338739	tonsoku-like protein	187.229	-0.709493	0.518306	-1.36887	0.17104	0.434465	7.59394	7.60326	6.90901	7.13807	7.68909	7.60484	7.60118
VPS28	VPS28 subunit of ESCRT-I	1536.31	-0.246435	0.173229	-1.4226	0.154853	0.410668	10.5932	10.3534	10.4859	10.5968	10.6863	10.6682	10.6532
HGH1	HGH1 homolog	619.529	-0.931198	0.314215	-2.96357	0.0030409	0.0288452	9.06629	8.57573	9.18632	8.96206	9.69893	9.54334	9.18823
MROH1	maestro heat like repeat family member 1	221.906	-0.159493	0.413697	-0.385531	0.699844	0.870712	7.50472	7.92779	7.87813	7.56667	7.87557	7.95947	7.52013
LOC132336512	tetra-peptide repeat homeobox protein 1-like	1.21588	-3.68775	3.65623	-1.00862	0.313156	NA	0.264969	0.264898	0.264779	0.264824	0.264733	0.30177	0.27944
BOP1	BOP1 ribosomal biogenesis factor	780.856	-1.58089	0.315556	-5.00985	5.45e-07	2.82e-05	8.74556	9.3659	9.05489	8.76279	10.1972	9.64596	9.92812
HSF1	heat shock transcription factor 1	197.587	-0.55157	0.630602	-0.874672	0.381752	0.664911	6.88652	6.88026	7.63901	7.86354	7.72817	7.67981	7.51435
LOC132338761	uncharacterized LOC132338761	44.532	-0.841391	0.76233	-1.10371	0.269719	0.554942	5.5775	5.29866	5.27247	5.29737	5.50813	5.50604	5.48838
DGAT1	diacylglycerol O-acyltransferase 1	22.4727	-0.197008	1.48039	-0.133079	0.894131	0.961863	4.26018	4.25877	4.61238	4.37816	4.50385	4.39197	4.31969
FBXL6	F-box and leucine rich repeat protein 6	33.6409	-0.91384	1.02726	-0.889588	0.373687	0.657923	4.93442	5.06257	4.94718	4.81207	5.1784	5.12806	4.82657
ADCK5	aarF domain containing kinase 5	54.651	-1.36463	0.831475	-1.64121	0.100754	0.320535	5.55486	5.74291	5.38084	5.42125	5.6004	6.0356	5.66018
LOC132338789	uncharacterized LOC132338789	184.898	-0.470752	0.526535	-0.894057	0.371292	0.655884	7.23595	7.61407	7.44523	7.11678	7.97537	7.31135	7.16923
CPSF1	cleavage and polyadenylation specific factor 1	997.127	-0.841321	0.291962	-2.88161	0.00395653	0.0350893	9.13735	9.9069	9.69345	9.80089	10.3333	10.1867	10.0237
LOC132338813	myosin-6-like	97.1615	0.126578	0.586327	0.215883	0.829079	0.934918	6.60156	6.46196	6.74856	6.44846	6.52993	6.75797	6.26147
LOC132338825	sphingomyelin phosphodiesterase 5-like	44.9636	1.18308	0.800598	1.47775	0.139474	0.387279	5.55658	5.65444	5.34545	5.29629	5.41207	5.21039	5.27869
OPLAH	5-oxoprolinase, ATP-hydrolysing	91.971	-0.39347	0.711755	-0.552817	0.580389	0.803893	6.69542	6.02664	6.30438	6.47851	6.48935	6.6196	6.42217
EXOSC4	exosome component 4	109.229	-0.937742	1.3952	-0.672119	0.501508	0.752802	6.9242	6.06832	6.53416	6.36402	6.90813	6.66937	6.83081
GPAA1	glycosylphosphatidylinositol anchor attachment 1	174.422	-0.45696	0.57048	-0.801009	0.423126	0.69564	7.52498	7.60731	7.00913	6.79501	7.57012	7.40788	7.41953
LOC132338847	filaggrin-2-like	832.068	-0.408651	0.694076	-0.588769	0.556016	0.787698	9.66733	10.1346	8.56566	9.00945	9.85044	9.55536	9.8498
LOC132338901	cytochrome c1, heme protein, mitochondrial	1840.08	-0.958703	0.217744	-4.40288	1.07e-05	0.000353	10.3937	10.4476	10.7282	10.4005	11.3689	11.0463	10.9148
SHARPIN	SHANK associated RH domain interactor	1634.86	-0.328273	0.295803	-1.10977	0.267099	0.552374	9.98909	10.8432	10.7686	10.4188	10.5016	10.731	11.0103
MAF1	MAF1 homolog, negative regulator of RNA polymerase III	661.449	-0.669916	0.281109	-2.38312	0.0171665	0.100959	9.02283	9.30789	9.32128	8.94212	9.80471	9.38314	9.3871
LOC132338943	erythroblast NAD(P)(+)--arginine ADP-ribosyltransferase-like	2.52608	-0.652556	3.40741	-0.19151	0.848126	NA	1.30721	1.30706	1.35511	1.30691	1.35062	1.30674	1.32151
LOC132338925	erythroblast NAD(P)(+)--arginine ADP-ribosyltransferase-like	29.3435	0.0954068	0.764369	0.124818	0.900668	0.964524	4.88371	4.91025	4.89267	4.80078	4.85118	4.86718	4.86953
LOC132338921	NAD(P)(+)--arginine ADP-ribosyltransferase 2-like	4.76006	-1.45501	2.40656	-0.6046	0.545445	NA	2.20769	2.20742	2.27096	2.20712	2.27612	2.23038	2.25044
LOC132338912	erythroblast NAD(P)(+)--arginine ADP-ribosyltransferase-like	11.342	3.95965	1.89513	2.08938	0.0366733	0.168812	3.33934	3.51093	3.39259	3.53694	3.3601	3.33734	3.33742
GRINA	glutamate ionotropic receptor NMDA type subunit associated protein 1	575.306	-0.877882	0.230811	-3.80346	0.000143	0.00275406	8.83407	9.02131	8.83763	8.93601	9.50378	9.36133	9.27903
PARP10	poly(ADP-ribose) polymerase family member 10	139.218	0.494178	0.489581	1.00939	0.312788	0.6026	7.4108	6.97285	7.18016	6.92223	7.09524	7.03796	6.78266
PLEC	plectin	2911.8	-0.647537	0.172571	-3.7523	0.000175	0.0032385	11.1266	11.3633	11.3756	11.2642	11.7108	11.8589	11.5767
LOC132339040	uncharacterized LOC132339040	736.805	-0.0885711	0.237149	-0.373483	0.708789	0.874685	9.35932	9.62116	9.43564	9.55196	9.69768	9.58773	9.32475
EPPK1	epiplakin 1	1804.8	-0.894198	0.302877	-2.95235	0.00315365	0.029602	10.5725	10.8476	9.82559	10.4523	11.2676	11.0454	10.8556
LOC132339061	epiplakin-like	311.933	-0.433231	0.431916	-1.00305	0.315838	0.606017	8.37935	8.01788	8.35512	7.65484	8.60858	8.30581	8.05398
NRBP2	nuclear receptor binding protein 2	129.743	-0.708118	0.55031	-1.28676	0.198177	0.47165	6.84174	6.55932	6.75103	7.15841	7.0022	6.93265	7.27532
PUF60	poly(U) binding splicing factor 60	853.212	-0.667511	0.25108	-2.65855	0.00784768	0.0575509	9.4202	9.4935	9.7922	9.33838	9.71277	10.003	10.029
LOC132339104	NAD(P)(+)--arginine ADP-ribosyltransferase 2-like	12.5275	0.561268	1.64911	0.340347	0.733595	0.887737	3.5237	3.52299	3.71972	3.65082	3.5877	3.56404	3.59409
SCRIB	scribble planar cell polarity protein	2365.85	-0.0153032	0.210327	-0.0727588	0.941998	0.979623	11.085	11.0638	11.4584	11.1328	10.9823	11.2195	11.3846
FAM83H	family with sequence similarity 83 member H	2396.83	-0.485553	0.194202	-2.50025	0.0124104	0.080293	10.8572	11.1288	11.2866	10.9424	11.4802	11.321	11.3597
MAPK15	mitogen-activated protein kinase 15	157.693	-0.638406	0.404717	-1.57741	0.114701	0.346111	7.1162	7.38586	7.11506	7.0369	7.47997	7.36885	7.33609
THUMPD2	THUMP domain containing 2	225.462	-0.620411	0.322051	-1.92644	0.0540499	0.216745	7.57931	7.73782	7.76819	7.62909	8.04244	7.83401	7.92617
LOC132339827	uncharacterized LOC132339827	95.0878	0.809349	0.561415	1.44162	0.149408	0.403435	6.4758	6.73233	6.30976	6.78402	6.28555	6.43586	6.43979
LOC132339835	uncharacterized LOC132339835	170.19	0.87398	0.479309	1.82342	0.0682402	0.250771	7.37374	7.12578	7.31213	7.86506	7.23046	7.02536	7.18177
LOC132339847	uncharacterized LOC132339847	97.1377	0.0402254	0.606406	0.0663342	0.947112	0.981482	6.23532	6.49859	6.78428	6.63299	6.39635	6.51828	6.70802
LOC132339854	uncharacterized LOC132339854	100.783	0.50129	0.513351	0.976507	0.328813	0.61671	6.67624	6.83907	6.67969	6.48525	6.61303	6.38047	6.62047
SYNJ1	synaptojanin 1	851.023	0.420862	0.297553	1.41441	0.157242	0.413857	9.90292	10.1616	9.44984	9.56868	9.69278	9.6218	9.32688
LOC132339976	uncharacterized LOC132339976	7.85497	-0.731085	1.75062	-0.417614	0.67623	0.858351	2.9144	2.90935	2.96415	2.89749	2.91527	2.88387	3.02979
CFAP298	cilia and flagella associated protein 298	1147.41	-0.287637	0.210468	-1.36665	0.171734	0.435529	10.2962	9.87259	10.0125	10.084	10.1745	10.2809	10.3062
EVA1C	eva-1 homolog C	173.248	0.229789	0.370697	0.619883	0.535335	0.775992	7.43517	7.49259	7.44897	7.46861	7.52492	7.19621	7.38428
URB1	URB1 ribosome biogenesis homolog	776.448	-0.03522	0.244866	-0.143834	0.885632	0.958699	9.64126	9.82892	9.35308	9.44981	9.67603	9.60725	9.52477
MRAP	melanocortin 2 receptor accessory protein	11.7723	-0.575671	1.65679	-0.347462	0.728244	0.885265	3.60646	3.45226	3.5217	3.45154	3.54243	3.53413	3.53748
MIS18A	MIS18 kinetochore protein A	373.808	-0.602852	0.245984	-2.45077	0.0142549	0.0885174	8.4559	8.38676	8.36058	8.37639	8.77165	8.65197	8.64865
LOC132340021	putative mitochondrial transporter UCP3	77.3151	1.48211	0.650432	2.27865	0.0226878	0.121997	6.38279	6.42017	6.1425	6.26003	6.18691	5.88003	5.87533
C2CD3	C2 domain containing 3 centriole elongation regulator	1547.7	-0.410426	0.205556	-1.99667	0.0458615	0.19497	10.6702	10.4202	10.2677	10.4676	10.6344	10.6446	10.8874
PPME1	protein phosphatase methylesterase 1	534.504	-0.141319	0.231104	-0.611498	0.54087	0.779075	9.07954	9.14568	8.9529	8.90551	9.04518	9.09409	9.16148
LOC132340027	uncharacterized LOC132340027	12.716	0.07863	1.65932	0.047387	0.962205	0.987152	3.68704	3.55749	3.63213	3.65712	3.55578	3.63052	3.69976
P4HA3	prolyl 4-hydroxylase subunit alpha 3	504.967	-0.521617	0.268234	-1.94463	0.0518192	0.210898	8.66998	9.05901	8.86836	8.69211	9.17772	9.00212	9.15602
NEU3	neuraminidase 3	201.599	-0.052354	0.484097	-0.108148	0.913878	0.969747	7.96439	7.63889	7.43521	7.16515	7.77566	7.60115	7.44635
SPCS2	signal peptidase complex subunit 2	746.442	-0.277409	0.240086	-1.15546	0.247904	0.531956	9.68092	9.52258	9.24618	9.35087	9.65852	9.67421	9.53276
RNF169	ring finger protein 169	357.394	-0.10396	0.297147	-0.349861	0.726443	0.884722	8.33305	8.65246	8.52894	8.23201	8.50014	8.53459	8.46757
CHRDL2	chordin like 2	2.95096	-4.9674	3.46987	-1.43158	0.152264	NA	1.51292	1.51275	1.51246	1.51257	1.5647	1.51238	1.58329
POLD3	DNA polymerase delta 3, accessory subunit	774.644	-0.501515	0.262857	-1.90794	0.056399	0.223091	9.12708	9.45701	9.52651	9.60294	9.56246	9.67287	9.9427
LIPT2	lipoyl(octanoyl) transferase 2	67.1958	-0.16082	0.870711	-0.1847	0.853465	0.944121	5.63924	6.19146	6.12719	5.88662	6.07071	5.8746	6.105
KCNE3	potassium voltage-gated channel subfamily E regulatory subunit 3	4.73653	-2.46196	2.41203	-1.0207	0.307397	NA	2.18895	2.18868	2.22622	2.18839	2.24487	2.1976	2.28163
PGM2L1	phosphoglucomutase 2 like 1	85.9738	0.964533	0.550852	1.75098	0.0799485	0.276711	6.609	6.39514	6.32474	6.51619	6.26696	6.34541	6.09218
TPBGL	trophoblast glycoprotein like	63.2639	0.0972717	0.647537	0.150218	0.880593	0.957524	6.0547	5.91547	5.91931	5.92407	5.84739	6.14696	5.76223
SLCO2B1	solute carrier organic anion transporter family member 2B1	85.4223	0.474032	0.509781	0.929874	0.352436	0.639881	6.60707	6.4474	6.39057	6.2773	6.30754	6.29273	6.37223
GRIK1	glutamate ionotropic receptor kainate type subunit 1	22.6211	3.59016	1.25577	2.85894	0.0042506	0.0368902	4.22103	4.37362	4.35884	4.65359	4.18235	4.22122	4.21169
LOC132340164	serine/Arginine-related protein 53-like	18.7947	1.99835	1.47005	1.35937	0.174029	0.43923	4.35999	3.97244	3.97729	4.06718	3.93203	4.06131	3.94402
LOC132340197	claudin-8-like	885.315	0.390014	0.234053	1.66635	0.0956439	0.309933	10.1079	9.92696	9.77606	9.61344	9.58027	9.63313	9.70153
LOC132324233	uncharacterized LOC132324233	5.47438	-0.357158	2.1588	-0.165443	0.868595	NA	2.39076	2.39045	2.41197	2.48286	2.421	2.46737	2.39479
TIAM1	TIAM Rac1 associated GEF 1	4364.3	0.715789	0.15818	4.52517	6.03e-06	0.000218	12.1509	12.4334	12.2601	12.1726	11.6922	11.7969	11.8307
SOD1	superoxide dismutase 1	652.522	-0.325618	0.262102	-1.24233	0.214114	0.492304	9.54775	9.20662	9.09895	9.09573	9.54905	9.35382	9.40247
SCAF4	SR-related CTD associated factor 4	1778.87	0.0825732	0.179161	0.460889	0.644878	0.841185	10.7842	10.9843	10.7093	10.769	10.8511	10.7789	10.6499
HUNK	hormonally up-regulated Neu-associated kinase	168.775	-0.357548	0.409873	-0.872339	0.383023	0.665162	7.05483	7.45229	7.36725	7.36917	7.50618	7.50907	7.33349
PAAF1	proteasomal ATPase associated factor 1	470.144	0.0981635	0.252795	0.388312	0.697785	0.869304	8.93402	9.00694	8.85476	8.76238	8.81707	8.71603	8.9759
LOC132340387	cytochrome c oxidase assembly factor 4 homolog, mitochondrial	149.031	0.708558	0.521321	1.35916	0.174097	0.439254	6.98168	7.13838	7.03375	7.64913	7.1919	6.91376	6.86964
MRPL48	mitochondrial ribosomal protein L48	287.699	-0.600939	0.294169	-2.04284	0.0410685	0.180406	8.09916	7.99984	8.06323	7.9352	8.44617	8.18443	8.24414
RAB6A	RAB6A, member RAS oncogene family	1440.54	-1.05992	0.183202	-5.78554	7.23e-09	7.23e-07	10.1782	9.93344	10.2085	10.1307	10.7912	10.7273	10.8571
PLEKHB1	pleckstrin homology domain containing B1	68.2067	-0.137197	0.682363	-0.201062	0.84065	0.937727	5.95547	6.07766	6.25216	5.78531	5.94649	6.08088	6.15367
FAM168A	family with sequence similarity 168 member A	415.013	-0.546176	0.322989	-1.691	0.090836	0.299729	8.33239	8.27291	8.60828	8.8487	8.81418	8.83904	8.81684
RELT	RELT TNF receptor	208.059	-0.276991	0.402154	-0.688768	0.490969	0.744691	7.72649	7.78262	7.28682	7.64726	7.74057	7.84141	7.62448
ARHGEF17	Rho guanine nucleotide exchange factor 17	506.98	-0.444574	0.27238	-1.63218	0.102641	0.324543	8.73493	8.96534	8.7956	8.9352	9.23663	9.19475	8.82234
P2RY6	pyrimidinergic receptor P2Y6	38.9748	0.603565	0.778162	0.775629	0.437968	0.707323	5.22239	5.35581	5.18344	5.35046	5.32385	5.15684	5.10549
P2RY2	purinergic receptor P2Y2	49.6922	0.643562	0.671361	0.958593	0.337764	0.625837	5.70351	5.52681	5.71498	5.64315	5.59531	5.60069	5.43439
FCHSD2	FCH and double SH3 domains 2	412.694	0.193463	0.272041	0.711153	0.476989	0.734587	8.63022	8.80233	8.54826	8.87326	8.51875	8.63203	8.71289
RPS3	ribosomal protein S3	15367.3	-0.192224	0.152815	-1.25789	0.208431	0.48455	13.8029	13.7691	13.8666	13.9345	14.1052	14.0274	13.781
LOC132324324	NA	3.55804	4.46818	3.0967	1.44289	0.149053	NA	1.7494	1.84274	1.79786	1.74898	1.74871	1.75357	1.74877
LOC132324346	NA	10.7685	-2.62932	1.69208	-1.5539	0.120208	0.35647	3.39943	3.3232	3.32778	3.32255	3.46039	3.40904	3.4561
SERPINH1	serpin family H member 1	3025.96	-1.24177	0.194059	-6.39891	1.56e-10	2.5e-08	11.1509	11.3092	10.8995	10.9181	11.945	11.7972	12.0037
LOC132340487	uncharacterized LOC132340487	29.2455	0.168973	0.960021	0.17601	0.860286	0.948028	4.86947	4.97629	4.7925	4.68026	4.79294	4.84495	4.81845
GDPD5	glycerophosphodiester phosphodiesterase domain containing 5	534.332	0.840245	0.299818	2.80251	0.00507059	0.0418472	9.32388	9.04699	9.2091	9.18801	8.78537	8.97308	8.39466
ADAMTS1	ADAM metallopeptidase with thrombospondin type 1 motif 1	972.629	-0.798008	0.22995	-3.47036	0.00052	0.00738849	9.84411	9.65286	9.54029	9.60274	10.2828	10.237	9.88952
ADAMTS5	ADAM metallopeptidase with thrombospondin type 1 motif 5	1332.26	0.916643	0.17961	5.1035	3.33e-07	1.9e-05	10.5588	10.5702	10.5789	10.5514	9.829	10.0699	10.0633
N6AMT1	N-6 adenine-specific DNA methyltransferase 1	402.835	0.820808	0.288228	2.84777	0.00440263	0.0377509	8.86707	8.91388	8.46695	8.80672	8.41015	8.40087	8.29625
CGGBP1	CGG triplet repeat binding protein 1	1311.82	0.236633	0.189089	1.25144	0.210774	0.487731	10.4697	10.5302	10.3744	10.2644	10.2916	10.3511	10.1436
ZNF654	zinc finger protein 654	302.828	0.354126	0.29419	1.20373	0.228694	0.509789	8.33676	8.16663	8.45704	8.20391	8.04481	8.18792	8.17159
C2H3orf38	chromosome 2 C3orf38 homolog	92.8609	0.879945	0.561382	1.56746	0.117007	0.35065	6.51884	6.25428	6.57184	6.8234	6.31026	6.36623	6.35734
EPHA3	EPH receptor A3	15.8093	1.37242	1.10336	1.24385	0.213554	0.491433	4.01496	3.91534	3.88575	4.04267	3.91639	3.88389	3.87598
PROS1	protein S	496.903	0.227962	0.257928	0.883819	0.376794	0.660633	8.79771	9.09618	9.15273	8.91017	8.86415	8.96386	8.80195
ARL13B	ADP ribosylation factor like GTPase 13B	1277.61	0.832557	0.216023	3.85403	0.000116	0.0023651	10.2278	10.7295	10.5562	10.3673	9.96695	9.96038	9.98119
STX19	syntaxin 19	57.1276	0.272309	0.952901	0.285768	0.775056	0.908547	5.89868	5.45731	5.84413	5.93303	5.77958	5.75021	5.72904
NSUN3	NOP2/Sun RNA methyltransferase 3	306.587	-0.33244	0.562149	-0.591374	0.55427	0.786664	8.20317	7.18404	8.31232	8.35797	8.19523	8.13171	8.46024
LOC132324235	uncharacterized LOC132324235	13.1154	6.44888	2.57309	2.50628	NA	NA	3.19953	3.19851	3.19678	3.73726	3.1961	3.19627	3.20322
LOC132340749	uncharacterized LOC132340749	3.70324	5.53869	3.69139	1.50044	0.133501	NA	1.74268	1.74244	1.89958	1.7422	1.74189	1.74193	1.74196
EPHA6	EPH receptor A6	3.10321	0.0483616	2.55054	0.0189613	0.984872	NA	1.59474	1.59456	1.59981	1.66323	1.60765	1.61775	1.61389
ARL6	ADP ribosylation factor like GTPase 6	353.518	0.2317	0.321543	0.720588	0.471163	0.730031	8.27291	8.3567	8.46471	8.80215	8.431	8.28968	8.42694
CRYBG3	crystallin beta-gamma domain containing 3	527.263	0.407181	0.243781	1.67027	0.0948654	0.308544	9.00528	9.23114	9.2224	8.99455	8.89754	8.99582	8.80827
RIOX2	ribosomal oxygenase 2	493.786	-0.634831	0.254169	-2.49767	0.0125011	0.0806014	8.82807	8.65041	8.74989	8.84502	9.28885	9.05709	8.95342
DCAF6	DDB1 and CUL4 associated factor 6	1473.9	0.64946	0.194133	3.34544	0.000822	0.0103883	10.5092	10.6752	10.5798	10.8721	10.168	10.266	10.3319
LOC132340815	uncharacterized LOC132340815	7.99147	1.84048	1.92704	0.955077	0.339539	0.6274	2.87127	2.87077	2.95423	3.06101	2.90283	2.88987	2.88033
MPC2	mitochondrial pyruvate carrier 2	543.595	0.438346	0.258334	1.69682	0.0897307	0.29773	8.99505	9.29315	9.08406	9.27082	9.07154	8.9381	8.76102
MPZL1	myelin protein zero like 1	394.63	-0.148019	0.256764	-0.576478	0.564292	0.793204	8.49512	8.58039	8.73203	8.52806	8.67134	8.72505	8.58685
TRNAP-AGG	NA	1.5118	4.24758	3.71049	1.14475	0.252313	NA	0.533218	0.533131	0.532984	0.595947	0.532928	0.532941	0.532952
RCSD1	RCSD domain containing 1	67.3161	1.42677	0.620915	2.29786	0.0215699	0.117587	6.16162	6.17045	5.87258	6.18463	5.74212	5.83528	5.91576
CREG1	cellular repressor of E1A stimulated genes 1	38.2389	0.574974	0.690459	0.832741	0.404991	0.683941	5.22115	5.29756	5.32894	5.24214	5.26181	5.15731	5.17589
CD247	CD247 molecule	17.8209	1.59654	1.10038	1.4509	0.146808	0.39882	4.12148	4.26714	4.03411	4.02025	3.99291	4.01936	4.04165
POU2F1	POU class 2 homeobox 1	435.592	0.139858	0.237044	0.590009	0.555185	0.787111	8.75148	8.77197	8.76869	8.88007	8.62861	8.76781	8.76705
MAEL	maelstrom spermatogenic transposon silencer	5.4301	4.15869	2.44737	1.69925	0.0892716	NA	2.4396	2.33686	2.34758	2.43633	2.33613	2.34586	2.33622
ILDR2	immunoglobulin like domain containing receptor 2	53.0982	0.0434186	0.74925	0.0579495	0.953789	0.983767	5.78902	5.45689	5.71056	5.79409	5.77085	5.60434	5.68926
LOC132340985	uncharacterized LOC132340985	16.3414	7.67304	3.68113	2.08443	0.0371215	0.170094	3.89439	3.65556	3.65361	4.09631	3.65285	3.65303	3.65318
CD2	CD2 molecule	16.2925	0.477842	1.3394	0.356759	0.721272	0.882099	4.09305	3.88183	4.03094	3.93917	4.00869	3.91347	3.95795
PTGFRN	prostaglandin F2 receptor inhibitor	1421.45	0.295393	0.170725	1.73023	0.0835888	0.283744	10.5888	10.5519	10.5715	10.4661	10.2434	10.3934	10.4308
CD101	CD101 molecule	16.0828	1.05358	1.62216	0.649495	0.516019	0.762963	3.7616	4.13312	3.8542	3.75944	3.81795	3.81615	3.84443
IGSF3	immunoglobulin superfamily member 3	758.046	-0.810938	0.208388	-3.89148	9.96e-05	0.00209568	9.24242	9.28907	9.44132	9.27563	9.7301	9.90054	9.72617
ADPRH	ADP-ribosylarginine hydrolase	1141.04	-0.605673	0.249488	-2.42767	0.0151963	0.0928303	9.88707	9.9206	10.2887	9.6303	10.3579	10.291	10.3552
LOC132341072	T-lymphocyte activation antigen CD80-like	131.334	0.321239	0.484136	0.663531	0.50699	0.757204	7.32481	6.86037	7.07674	6.81606	7.01595	6.94385	6.85628
TIMMDC1	translocase of inner mitochondrial membrane domain containing 1	653.584	0.139334	0.319674	0.435863	0.662936	0.851122	9.8196	9.25205	9.05487	9.1328	9.1612	9.29055	9.38336
POGLUT1	protein O-glucosyltransferase 1	801.796	0.0709649	0.200023	0.354783	0.722752	0.882736	9.54463	9.64274	9.65835	9.78958	9.56438	9.64656	9.65162
BCL9	BCL9 transcription coactivator	1042.35	0.589288	0.205272	2.87076	0.00409485	0.036039	10.2381	10.1828	9.89732	10.2492	9.81589	9.80131	9.76058
ACP6	acid phosphatase 6, lysophosphatidic	460.146	-0.246101	0.290001	-0.84862	0.396093	0.676313	8.49918	8.71779	8.85314	8.97449	8.95251	8.74794	9.00097
GJA5	gap junction protein alpha 5	297.742	-1.37917	0.347178	-3.97253	7.11e-05	0.0016013	7.95089	7.64218	7.77349	7.87646	8.15627	8.44198	8.6882
GJA8	gap junction protein alpha 8	6.54771	1.33753	2.02585	0.660228	0.509108	NA	2.71064	2.62564	2.63622	2.73636	2.65193	2.66275	2.62486
GPR89B	G protein-coupled receptor 89B	203.414	-0.0222584	0.448378	-0.0496419	0.960408	0.986755	7.26368	7.7779	7.77977	7.61314	7.63336	7.3689	7.85545
PDZK1	PDZ domain containing 1	74.8789	0.0111832	0.773852	0.0144513	0.98847	0.996376	5.93019	6.42077	6.30253	5.79315	6.11886	6.13274	6.19154
HTR1F	5-hydroxytryptamine receptor 1F	6.80591	-1.60795	1.87528	-0.857445	0.391199	NA	2.7134	2.713	2.72894	2.78179	2.79011	2.7767	2.77009
POU1F1	POU class 1 homeobox 1	16.6851	1.57052	1.07387	1.46248	0.143609	0.39438	4.09338	4.08242	4.01936	4.05842	3.96326	4.01991	3.94221
CHMP2B	charged multivesicular body protein 2B	896.663	0.116279	0.259875	0.44744	0.654557	0.846241	9.71615	9.57924	10.1505	9.76908	9.65389	9.67336	9.92292
VGLL3	vestigial like family member 3	49.2768	-0.365258	0.825035	-0.442719	0.657969	0.847656	5.38391	5.50595	5.36536	5.75412	5.77689	5.51206	5.4071
CADM2	cell adhesion molecule 2	62.4884	2.95615	0.674704	4.3814	1.18e-05	0.000382	6.07997	6.15493	5.70821	5.81602	5.47859	5.48291	5.54767
LOC132341284	uncharacterized LOC132341284	29.8744	0.902165	0.785115	1.14909	0.25052	0.534019	4.90953	4.89966	4.91141	4.95436	4.89519	4.79875	4.77885
LOC132341275	uncharacterized LOC132341275	36.7026	0.0270382	0.748872	0.0361053	0.971198	0.989407	5.09733	5.2163	5.13713	5.26192	5.15434	5.10177	5.26731
GBE1	1,4-alpha-glucan branching enzyme 1	160.994	0.471963	0.454448	1.03854	0.299019	0.587499	7.62662	7.12552	7.27266	7.33855	7.38092	7.02883	7.13509
ROBO1	roundabout guidance receptor 1	1184.29	0.243188	0.191693	1.26863	0.204572	0.479519	10.4092	10.1238	10.285	10.2309	10.1787	10.009	10.1557
LOC132324241	uncharacterized LOC132324241	22.9853	-3.07317	1.28538	-2.39088	0.0168082	0.0997914	4.29262	4.29118	4.3131	4.40423	4.5789	4.50063	4.59148
ROBO2	roundabout guidance receptor 2	148.47	-0.808882	0.406864	-1.98809	0.0468016	0.197769	6.93683	7.04774	6.99291	7.22037	7.39491	7.38476	7.20175
LIPI	lipase I	11.7761	0.11497	1.71378	0.0670858	0.946513	0.981409	3.41081	3.64413	3.45527	3.4093	3.46029	3.49591	3.485
HSPA13	heat shock protein family A (Hsp70) member 13	329.823	0.437339	0.326246	1.34052	0.180076	0.448085	8.63814	8.50606	8.14094	8.35686	8.25972	8.31415	8.07317
SAMSN1	SAM domain, SH3 domain and nuclear localization signals 1	36.3216	1.57656	1.11739	1.41094	0.158263	0.415597	5.19771	4.82552	5.02852	5.35952	4.9533	4.88044	4.97545
NRIP1	nuclear receptor interacting protein 1	497.381	1.01829	0.239125	4.25842	2.06e-05	0.000601	9.13812	9.15846	9.20694	8.95607	8.6444	8.61519	8.4949
LOC132324242	uncharacterized LOC132324242	7.56171	3.68363	2.16758	1.69942	0.0892405	0.296749	2.78962	2.89797	2.80526	2.94969	2.80644	2.78827	2.78832
USP25	ubiquitin specific peptidase 25	973.508	0.421956	0.215882	1.95457	0.0506341	0.208386	9.93351	9.90221	10.2375	9.9669	9.68529	9.70832	9.88961
LOC132341410	uncharacterized LOC132341410	21.022	-0.397948	1.05781	-0.376201	0.706767	0.873941	4.26453	4.41369	4.28095	4.44205	4.36818	4.4081	4.38437
CXADR	CXADR Ig-like cell adhesion molecule	2161.68	0.662311	0.238364	2.77856	0.00545997	0.0442134	10.9963	10.973	11.4191	11.4131	10.5916	10.6824	11.0375
C2H21orf91	chromosome 2 C21orf91 homolog	668.353	0.119288	0.253751	0.470099	0.638284	0.837764	9.05997	9.52968	9.45286	9.50939	9.33703	9.28117	9.392
TMPRSS15	transmembrane serine protease 15	15.2571	5.68509	1.92784	2.94894	0.0031887	0.0298694	4.01187	3.76526	3.60352	3.66483	3.60283	3.61448	3.60313
NCAM2	neural cell adhesion molecule 2	15.4732	2.06057	1.44291	1.42807	0.153273	0.408427	3.99517	3.76117	3.8097	3.98165	3.82211	3.76907	3.78959
MRPL39	mitochondrial ribosomal protein L39	388.101	-0.153089	0.332404	-0.460552	0.64512	0.841185	8.19536	8.61835	8.80436	8.47991	8.742	8.46266	8.65469
JAM2	junctional adhesion molecule 2	145.159	0.438754	0.455793	0.962618	0.335739	0.623694	7.47519	6.98048	7.10982	7.18507	7.19196	7.01863	6.95396
ATP5PF	ATP synthase peripheral stalk subunit F6	1298.86	0.141198	0.248335	0.568579	0.569642	0.796914	10.6673	10.4134	10.2137	10.0902	10.2548	10.4609	10.0908
GABPA	GA binding protein transcription factor subunit alpha	625.977	-0.342026	0.251839	-1.35811	0.174429	0.43987	9.15001	8.94039	9.26449	9.36829	9.26676	9.46555	9.41521
LOC132341508	uncharacterized LOC132341508	13.6748	2.3416	1.48871	1.5729	0.115742	0.348332	3.75806	3.60379	3.69881	3.84499	3.6261	3.60711	3.65439
APP	amyloid beta precursor protein	4906.92	-0.14581	0.13878	-1.05066	0.293415	0.581178	12.1337	12.1636	12.2788	12.2785	12.2872	12.3687	12.2883
CYYR1	cysteine and tyrosine rich 1	16.7554	0.754931	1.42832	0.528544	0.597122	0.814181	4.17071	3.95526	3.8993	3.85204	3.88524	3.89227	4.0059
MAP6	microtubule associated protein 6	17.1023	0.824289	1.69493	0.486327	0.626735	0.831446	3.826	3.90569	3.82297	4.21911	3.86819	3.99533	3.83968
MOGAT2	monoacylglycerol O-acyltransferase 2	1.27698	4.01549	3.7161	1.08056	0.279891	NA	0.307137	0.307064	0.3604	0.306986	0.306892	0.306904	0.306913
DGAT2	diacylglycerol O-acyltransferase 2	541.798	-0.566614	0.453801	-1.2486	0.211813	0.489286	8.32213	8.40707	8.87228	9.43001	8.75869	9.08352	9.53373
UVRAG	UV radiation resistance associated	229.18	0.147732	0.354204	0.417082	0.676618	0.858684	7.95547	7.82414	7.75606	7.86339	7.58524	7.74223	7.99892
LOC132341561	uncharacterized LOC132341561	2.73137	-1.99954	2.96077	-0.675344	0.499457	NA	1.42386	1.41398	1.41371	1.43319	1.43595	1.47768	1.41365
WNT11	Wnt family member 11	99.0232	0.76942	0.464672	1.65583	0.0977556	0.314506	6.62667	6.71718	6.77318	6.60597	6.4068	6.44044	6.59427
THAP12	THAP domain containing 12	623.435	0.261416	0.285295	0.916298	0.35951	0.646395	9.47532	9.56213	9.21372	8.95217	9.13862	9.2508	9.15472
LOC132341578	uncharacterized LOC132341578	78.9923	0.173585	0.554502	0.313047	0.754245	0.899419	6.28331	6.10223	6.40814	6.37329	6.36504	6.19271	6.21204
EMSY	EMSY transcriptional repressor, BRCA2 interacting	605.476	0.411395	0.232183	1.77185	0.0764191	0.268962	9.26442	9.43601	9.13932	9.42759	9.08516	9.16176	9.03803
LOC132341631	transforming growth factor beta activator LRRC32-like	7.12417	1.34327	2.61185	0.514298	NA	NA	2.6593	2.65884	2.88531	2.65836	2.66278	2.72853	2.6579
WDR73	WD repeat domain 73	193.953	0.122142	0.393674	0.310261	0.756363	0.900537	7.69702	7.32469	7.53165	7.78632	7.62502	7.44528	7.58352
ARRB1	arrestin beta 1	867.358	-0.253105	0.209725	-1.20685	0.227491	0.508676	9.78197	9.82144	9.59796	9.52371	9.78587	9.85923	9.86872
PDE2A	phosphodiesterase 2A	70.7783	-0.43109	0.647763	-0.665506	0.505727	0.756547	6.02606	5.83193	6.17356	6.20622	6.0982	6.16735	6.22934
ARAP1	ArfGAP with RhoGAP domain, ankyrin repeat and PH domain 1	900.227	-0.668058	0.255367	-2.61607	0.00889491	0.0628935	9.45718	9.94815	9.48866	9.41245	10.0214	10.0458	9.93607
STARD10	StAR related lipid transfer domain containing 10	909.823	0.0764414	0.26517	0.288274	0.773137	0.908333	10.2176	9.65272	9.76486	9.58721	9.83639	9.79456	9.73669
CLPB	ClpB family mitochondrial disaggregase	648.562	-0.056386	0.265119	-0.212682	0.831575	0.935686	9.00954	9.2739	9.5262	9.39267	9.2648	9.28563	9.48684
INPPL1	inositol polyphosphate phosphatase like 1	582.536	-0.288373	0.245794	-1.17323	0.240703	0.523112	9.15203	9.1704	9.04691	9.05299	9.48287	9.15429	9.1205
LOC132341730	folate receptor gamma-like	52.5398	-0.363981	1.03076	-0.353119	0.723999	0.883539	5.76345	5.33172	5.41822	5.81587	5.61805	5.70081	5.70264
ANAPC15	anaphase promoting complex subunit 15	1223.09	-0.162407	0.220129	-0.737784	0.460646	0.72308	10.1114	10.2006	10.4389	10.0225	10.2216	10.209	10.4694
LAMTOR1	late endosomal/lysosomal adaptor, MAPK and MTOR activator 1	821.662	1.00517	0.221098	4.54625	5.46e-06	0.000201	10.0279	9.93717	9.65511	9.7893	9.32064	9.19172	9.3112
NUMA1	nuclear mitotic apparatus protein 1	2278.23	-0.56545	0.180737	-3.12858	0.00175651	0.019006	10.7965	10.9168	11.1867	10.9264	11.3386	11.3511	11.332
RNF121	ring finger protein 121	460.816	0.277126	0.262709	1.05488	0.29148	0.579155	8.86979	8.96	8.76629	8.9852	8.93591	8.65369	8.64606
IL18BP	interleukin 18 binding protein	12.7507	0.611483	1.98918	0.307404	0.758536	0.901743	3.45557	3.7571	3.49602	3.45386	3.59696	3.50001	3.45303
C2H21orf62	chromosome 2 C21orf62 homolog	62.1624	-0.3006	0.563555	-0.533399	0.593757	0.811824	5.98447	5.86905	5.90682	5.91845	6.04806	5.85779	6.0186
PAXBP1	PAX3 and PAX7 binding protein 1	2344.23	0.170682	0.159403	1.07076	0.284278	0.572077	11.3377	11.259	11.192	11.1615	11.1601	11.1957	11.0174
BACH1	BTB domain and CNC homolog 1	191.318	-0.286666	0.386289	-0.742103	0.458025	0.721761	7.51261	7.70252	7.49256	7.30361	7.61133	7.48347	7.75543
MAP3K7CL	MAP3K7 C-terminal like	15.6296	-0.95326	1.63527	-0.582938	0.559935	0.790041	3.96816	3.77846	3.85769	3.77742	3.80065	4.04735	3.86404
CCT8	chaperonin containing TCP1 subunit 8	2152.88	-0.399941	0.183722	-2.17689	0.0294891	0.145381	11.1353	10.817	11.0134	10.7706	11.1934	11.1913	11.2362
LOC132341929	cell cycle control protein 50C-like	91.0777	-0.516626	0.573217	-0.901274	0.367442	0.653604	6.40833	6.18566	6.36348	6.63133	6.56488	6.64078	6.41719
CMSS1	cms1 ribosomal small subunit homolog	256.794	0.070153	0.318948	0.219951	0.825909	0.93346	8.1295	7.85671	8.13804	7.87534	7.99073	7.94777	7.99874
FILIP1L	filamin A interacting protein 1 like	1001.35	-0.731204	0.212413	-3.44237	0.000577	0.00797201	9.61059	9.65817	9.72209	9.91832	10.3047	10.0431	10.1774
LOC132341949	uncharacterized LOC132341949	8.03226	3.1527	2.08904	1.50916	0.131257	0.374233	2.8723	3.05844	2.92287	2.94483	2.89932	2.87071	2.87077
TBC1D23	TBC1 domain family member 23	664.045	0.613808	0.246135	2.49379	0.0126388	0.0811753	9.36504	9.43713	9.73937	9.37654	9.03539	9.13138	9.25978
NIT2	nitrilase family member 2	191.595	-0.401633	0.336522	-1.19348	0.232681	0.513919	7.42155	7.62183	7.48908	7.4741	7.67051	7.72086	7.57475
TOMM70	translocase of outer mitochondrial membrane 70	1369.23	-0.0334517	0.218244	-0.153277	0.87818	0.956849	10.1937	10.2437	10.6436	10.4721	10.3089	10.455	10.5038
TMEM45A	transmembrane protein 45A	99.361	1.58178	0.56161	2.81651	0.00485479	0.0407655	6.81941	6.33295	6.78574	6.72331	6.35552	6.33331	6.17448
TFG	trafficking from ER to golgi regulator	1141.3	-0.507633	0.19635	-2.58535	0.00972797	0.0672306	9.9153	9.83985	10.0744	10.143	10.3647	10.3201	10.2585
ABI3BP	ABI family member 3 binding protein	164.435	-0.674615	0.587113	-1.14904	0.25054	0.534019	7.08381	7.17545	6.81789	7.4039	7.80933	7.26752	6.85988
SENP7	SUMO specific peptidase 7	211.839	0.761427	0.333744	2.28147	0.0225205	0.121379	7.80809	7.75578	7.96643	7.71385	7.43733	7.59535	7.53394
LOC132322349	putative protein FAM172B	8.07895	-1.31828	1.81938	-0.724578	0.468711	0.728345	2.943	2.94253	3.03158	2.96798	2.96841	3.04081	3.03591
TXNL4B	thioredoxin like 4B	96.0014	0.00853209	0.474278	0.0179897	0.985647	0.995203	6.45719	6.58667	6.49513	6.73416	6.54342	6.60521	6.56974
TRMT10C	tRNA methyltransferase 10C, mitochondrial RNase P subunit	843.953	0.25831	0.19892	1.29857	0.194093	0.466327	9.73223	9.67841	9.79366	9.89963	9.55459	9.61967	9.70406
PCNP	PEST proteolytic signal containing nuclear protein	1299.11	0.166757	0.217875	0.765382	0.444044	0.711424	10.6508	10.2646	10.1402	10.3964	10.2523	10.273	10.2992
ZBTB11	zinc finger and BTB domain containing 11	396.852	0.382444	0.301293	1.26934	0.204318	0.479374	8.84394	8.69005	8.48989	8.71944	8.25864	8.64746	8.56054
RPL24	ribosomal protein L24	4529.57	-0.352411	0.135518	-2.60047	0.00930967	0.0652417	12.0808	12.0746	11.9823	11.9884	12.3126	12.2114	12.29
CEP97	centrosomal protein 97	319.84	0.148651	0.310756	0.478353	0.632399	0.835161	8.21407	8.55918	8.33693	8.20371	8.12741	8.28724	8.37882
NXPE3	neurexophilin and PC-esterase domain family member 3	105.771	0.751434	0.449484	1.67177	0.0945693	0.307915	6.82638	6.63152	6.87154	6.77306	6.541	6.65961	6.52494
NFKBIZ	NFKB inhibitor zeta	5696.33	0.479474	0.165831	2.89135	0.00383593	0.0342629	12.6967	12.5644	12.6809	12.4237	12.1	12.3137	12.3728
ZPLD1	zona pellucida like domain containing 1	136.982	1.46276	0.604142	2.42122	0.0154685	0.0940362	7.16827	6.70015	7.30009	7.30779	6.40181	6.73563	6.88223
TRNAI-AAU	NA	1.31829	-3.80465	3.65425	-1.04116	0.297801	NA	0.390499	0.390422	0.390292	0.39034	0.399196	0.418203	0.409783
LOC132322552	uncharacterized LOC132322552	1.69882	-4.17149	3.64896	-1.1432	0.252955	NA	0.743547	0.743448	0.743282	0.743344	0.791152	0.752669	0.757934
ALCAM	activated leukocyte cell adhesion molecule	469.993	1.10125	0.319802	3.44354	0.000574	0.00795061	8.95977	9.24148	8.57022	9.20608	8.38759	8.42906	8.55283
CBLB	Cbl proto-oncogene B	226.527	0.10394	0.398726	0.260681	0.794339	0.918325	7.9569	7.75331	7.48393	7.99237	7.9371	7.73675	7.62142
LOC132322572	uncharacterized LOC132322572	1.13851	-3.59547	3.65792	-0.982927	0.325643	NA	0.155528	0.155462	0.155352	0.155393	0.203139	0.15532	0.155328
LOC132324246	uncharacterized LOC132324246	6.19003	1.26328	2.10092	0.601297	0.547642	NA	2.62812	2.63876	2.58458	2.55156	2.5557	2.55115	2.60977
BBX	BBX high mobility group box domain containing	1051.93	-0.4436	0.260016	-1.70605	0.0879995	0.294123	10.2635	9.74148	9.60788	9.85317	10.2508	10.1176	10.1315
CD47	CD47 molecule	873.195	0.311258	0.200965	1.54881	0.121427	0.358754	9.84151	9.87938	9.941	9.67962	9.5738	9.685	9.70476
IFT57	intraflagellar transport 57	418.85	-0.612902	0.291676	-2.10132	0.0356132	0.165612	8.48463	8.33529	8.66442	8.64975	9.01215	8.65128	8.87427
HHLA2	HHLA2 member of B7 family	245.11	-0.351476	0.363822	-0.966067	0.334011	0.621638	7.64058	7.75874	7.78239	8.14178	8.03545	8.02936	7.9371
MYH15	myosin heavy chain 15	66.4595	1.56008	0.675983	2.30788	0.0210061	0.115522	5.77394	6.04657	6.29712	6.0845	5.7099	5.87821	5.72381
CIP2A	cellular inhibitor of PP2A	410.314	-0.672001	0.24354	-2.7593	0.00579249	0.0462744	8.4882	8.58892	8.4234	8.51865	8.88934	8.87255	8.76249
SH2D1B	SH2 domain containing 1B	2.44444	0.331374	3.55365	0.0932489	0.925706	NA	1.23128	1.29458	1.23089	1.23098	1.2308	1.23082	1.26996
LOC132322792	T-cell receptor-associated transmembrane adapter 1	35.9634	6.95152	1.26727	5.48544	4.12e-08	3.27e-06	5.24816	5.10009	5.16197	5.10534	4.79581	4.79648	4.79105
LOC132322721	uncharacterized LOC132322721	1290.34	0.0450876	0.247482	0.182186	0.855437	0.944939	10.4407	10.5257	10.3392	9.94961	10.3238	10.4682	10.0952
GUCA1C	guanylate cyclase activator 1C	2.87243	5.16962	3.69525	1.39899	0.161815	NA	1.40156	1.40138	1.40108	1.52401	1.40096	1.40099	1.40101
NECTIN3	nectin cell adhesion molecule 3	182.826	0.697077	0.392176	1.77746	0.075493	0.266897	7.73364	7.69313	7.52803	7.32225	7.39331	7.36057	7.21508
CD96	CD96 molecule	3.87567	0.532981	2.42894	0.219429	0.826316	NA	1.88682	1.98002	1.89737	1.88636	1.90418	1.89092	1.92056
PLCXD2	phosphatidylinositol specific phospholipase C X domain containing 2	98.1095	0.574298	0.564807	1.01681	0.309246	0.59873	6.95856	6.5545	6.44159	6.38933	6.4116	6.47067	6.50602
PHLDB2	pleckstrin homology like domain family B member 2	870.998	0.717639	0.213568	3.36024	0.000779	0.00999906	9.87066	10.1335	9.81243	9.78134	9.47078	9.51125	9.47299
LOC132322993	endogenous retrovirus group S71 member 1 Env polyprotein-like	10.5918	1.39224	2.15787	0.645192	NA	NA	3.13555	3.46571	3.13363	3.13408	3.14895	3.1444	3.22139
ABHD10	abhydrolase domain containing 10, depalmitoylase	69.8983	0.809164	0.602903	1.34211	0.179559	0.447243	6.11039	6.10625	6.37464	5.92808	5.92645	6.001	6.00446
TAGLN3	transgelin 3	11.3653	0.91254	1.70297	0.535851	0.592062	0.811096	3.38613	3.38549	3.52834	3.56193	3.44176	3.41271	3.43796
LOC132323082	uncharacterized LOC132323082	3.62742	-1.98856	2.9743	-0.668582	0.503762	NA	1.8185	1.81829	1.85586	1.81807	1.86605	1.81783	1.88442
C2H3orf52	chromosome 2 C3orf52 homolog	158.603	-0.0568711	0.41615	-0.13666	0.891299	0.960674	7.45786	7.32477	7.26533	7.03808	7.40153	7.21522	7.28269
LOC132323081	uncharacterized LOC132323081	4.06927	-1.30373	2.54661	-0.511948	0.608688	NA	1.98434	1.9841	2.04254	1.98385	2.00149	2.01176	2.05029
CD200	CD200 molecule	69.2556	1.49651	0.554997	2.69642	0.00700884	0.0531347	6.18663	6.02555	6.06191	6.32708	5.89029	5.84614	5.87184
LTN1	listerin E3 ubiquitin protein ligase 1	1761.83	0.802067	0.259825	3.08695	0.00202222	0.021193	11.1941	11.2063	10.7015	10.5067	10.516	10.3037	10.4516
RWDD2B	RWD domain containing 2B	768.212	0.377135	0.194554	1.93846	0.0525673	0.213068	9.73851	9.64446	9.62482	9.66148	9.52867	9.37759	9.43575
USP16	ubiquitin specific peptidase 16	2120.42	0.0985045	0.181347	0.543182	0.587005	0.807825	10.9138	11.1945	11.0667	11.1028	10.9968	10.8609	11.1518
LOC132324250	uncharacterized LOC132324250	2.77248	3.14284	3.64965	0.861134	0.389164	NA	1.38112	1.38094	1.48949	1.38076	1.38054	1.39057	1.38059
DCBLD2	discoidin, CUB and LCCL domain containing 2	723.066	0.743687	0.241177	3.08357	0.00204535	0.0213849	9.35203	9.65951	9.65494	9.82584	9.23923	9.27372	9.11725
LOC132323087	uncharacterized LOC132323087	5.86862	1.93777	2.06706	0.937452	0.348526	NA	2.48129	2.49733	2.5849	2.56187	2.49377	2.50862	2.48026
COL8A1	collagen type VIII alpha 1 chain	133.433	2.09331	0.482287	4.34038	1.42e-05	0.000444	6.85346	7.22807	6.94631	7.40318	6.60437	6.50755	6.47057
ST3GAL6	ST3 beta-galactoside alpha-2,3-sialyltransferase 6	1040.74	0.547202	0.232343	2.35515	0.0185155	0.106349	9.93057	10.4358	10.0647	10.0481	9.78386	9.72454	9.89883
CPOX	coproporphyrinogen oxidase	483.13	0.335903	0.273858	1.22656	0.219989	0.498967	9.09483	8.7338	9.16688	8.84666	8.83568	8.7276	8.83132
LOC132323092	uncharacterized LOC132323092	85.3915	-0.147786	0.783024	-0.188738	0.850298	0.942879	6.58187	6.50089	5.90214	6.08235	6.31209	6.32505	6.41151
TRNAI-AAU_2	NA	2.33618	0.193511	3.55523	0.0544299	0.956593	NA	1.18472	1.18459	1.24297	1.18444	1.2239	1.18429	1.18431
TTF2	transcription termination factor 2	1585.76	0.155514	0.174722	0.890066	0.37343	0.65774	10.5406	10.7567	10.6134	10.7529	10.6459	10.567	10.4942
GPR161	G protein-coupled receptor 161	375.526	-0.0633818	0.259135	-0.24459	0.806774	0.924873	8.42926	8.48484	8.66096	8.55412	8.60274	8.4887	8.6085
TIPRL	TOR signaling pathway regulator	793.747	-0.197935	0.218525	-0.905779	0.365053	0.651052	9.57591	9.42197	9.63729	9.65548	9.538	9.69338	9.82588
SFT2D2	SFT2 domain containing 2	382.884	0.398245	0.315354	1.26285	0.206643	0.482307	8.63082	8.33912	8.58439	8.92139	8.47426	8.33877	8.51248
DPT	dermatopontin	84.4226	0.472784	0.54575	0.866302	0.386325	0.668402	6.5172	6.23004	6.57951	6.27588	6.35999	6.28933	6.25028
ATP1B1	ATPase Na+/K+ transporting subunit beta 1	271.111	0.361743	0.364167	0.993343	0.320543	0.609107	7.88997	8.30683	8.33823	7.85266	7.99285	7.91546	7.98446
NME7	NME/NM23 family member 7	201.534	0.557735	0.318017	1.75379	0.0794667	0.275743	7.76094	7.67487	7.7163	7.75821	7.59658	7.45909	7.47983
BLZF1	basic leucine zipper nuclear factor 1	621.69	0.312945	0.303221	1.03207	0.302039	0.590489	9.24961	9.62253	9.40589	8.9128	9.12052	9.04201	9.29336
CCDC181	coiled-coil domain containing 181	49.6746	0.444937	0.883503	0.503605	0.614539	0.824129	5.30459	5.5203	5.76844	5.72409	5.47426	5.45852	5.63142
SLC19A2	solute carrier family 19 member 2	232.601	0.430641	0.322577	1.335	0.181875	0.450096	7.82415	7.78023	8.00597	8.046	7.72302	7.80888	7.69826
F5	coagulation factor V	134.787	-0.00790399	0.417161	-0.0189471	0.984883	0.994767	6.8936	7.14071	7.06803	7.12922	7.10323	6.93661	7.14536
ATG3	autophagy related 3	632.294	-0.475556	0.247905	-1.9183	0.0550727	0.219544	8.95563	9.24897	9.35481	9.06517	9.46154	9.34101	9.5015
SLC35A5	solute carrier family 35 member A5	633.416	-0.112453	0.27155	-0.414117	0.678789	0.859444	9.49355	9.02184	9.06319	9.41201	9.42434	9.30882	9.25429
CCDC80	coiled-coil domain containing 80	963.561	0.253038	0.296466	0.853512	0.393375	0.674994	10.0057	9.43218	10.2056	10.0274	10.0427	9.67649	9.63662
LOC132323110	cell surface glycoprotein CD200 receptor 1-A-like	57.0591	-3.19229	0.870525	-3.66708	0.000245	0.00416853	5.27109	5.40383	5.3101	5.4455	5.61683	5.9717	6.02349
GTPBP8	GTP binding protein 8 (putative)	482.827	0.435173	0.264986	1.64225	0.100538	0.320088	8.82598	8.94402	8.91224	9.24205	8.81075	8.78671	8.69631
TAF13	TATA-box binding protein associated factor 13	895.282	-0.14331	0.198336	-0.72256	0.46995	0.729439	9.62235	9.74205	9.88983	9.79137	9.78341	9.8765	9.89365
NEPRO	nucleolus and neural progenitor protein	500.206	0.174116	0.262008	0.664542	0.506343	0.757176	9.09	9.15755	8.7867	8.91107	8.94363	8.7921	8.96816
LOC132323114	protein spire homolog 1-like	4.80714	-4.27662	2.31379	-1.84831	0.0645569	NA	2.21879	2.21851	2.22909	2.21822	2.29126	2.27322	2.28005
BOC	BOC cell adhesion associated, oncogene regulated	747.816	-0.118726	0.222364	-0.533926	0.593393	0.811666	9.628	9.37345	9.43446	9.59222	9.50499	9.7181	9.50349
CFAP44	cilia and flagella associated protein 44	12.4289	0.0754856	1.36078	0.0554724	0.955762	0.984719	3.62552	3.54885	3.65852	3.65984	3.63466	3.62611	3.60133
ILDR1	immunoglobulin like domain containing receptor 1	15.1819	0.255655	1.64628	0.155292	0.876591	0.955835	4.00924	3.73992	3.84604	3.73891	3.89442	3.80788	3.77002
LOC132323118	apovitellenin-1-like	2.68171	2.03912	3.58417	0.568924	0.569408	NA	1.34502	1.34487	1.34461	1.43718	1.36252	1.34454	1.34456
GPR15	G protein-coupled receptor 15	4.23305	5.72767	3.63881	1.57405	0.115475	NA	1.90536	1.90509	1.90462	2.08568	1.90444	1.90448	1.90452
CLDND1	claudin domain containing 1	852.009	0.717202	0.196847	3.64346	0.000269	0.00447586	9.98123	9.90773	9.84079	9.77357	9.48886	9.50722	9.36828
LOC132323121	phospholipase A2-like	2.24185	-4.57144	3.42414	-1.33506	0.181856	NA	1.13174	1.13161	1.13139	1.13147	1.19186	1.13607	1.16047
LOC132323124	uncharacterized LOC132323124	7.45234	2.78628	2.15411	1.29347	0.195848	0.468741	2.89748	2.90923	2.82358	2.78499	2.81628	2.78451	2.78457
GRAMD1C	GRAM domain containing 1C	262.793	0.520273	0.336597	1.54569	0.12218	0.359635	7.95481	7.99834	8.10387	8.32643	7.94362	7.96141	7.72524
ZDHHC23	zinc finger DHHC-type palmitoyltransferase 23	967.299	0.375503	0.190738	1.96869	0.0489888	0.204022	10.143	9.98875	9.91363	9.9523	9.82618	9.78547	9.71464
CCDC191	coiled-coil domain containing 191	327.927	0.350399	0.354911	0.987286	0.323502	0.611796	8.02815	8.41977	8.65065	8.40363	8.03311	8.33203	8.31439
QTRT2	queuine tRNA-ribosyltransferase accessory subunit 2	1052.39	1.63716	0.23338	7.01502	2.3e-12	5.65e-10	10.2414	10.1666	10.0637	10.5849	9.1993	9.3247	9.37126
DRD3	dopamine receptor D3	95.8714	0.513263	0.591349	0.867953	0.38542	0.667238	6.37528	6.56926	6.43254	6.85861	6.3408	6.64789	6.30397
ZBTB20	zinc finger and BTB domain containing 20	226.878	0.899895	0.55257	1.62856	0.103406	0.325868	8.18645	8.1713	7.15441	7.50372	7.70681	7.29258	7.38023
GAP43	growth associated protein 43	9.01421	1.11486	1.85437	0.601209	0.547701	0.782796	3.06782	3.06731	3.22335	3.17762	3.07524	3.10399	3.11984
LSAMP	limbic system associated membrane protein	292.307	-0.25693	0.31604	-0.812966	0.416237	0.690678	8.24266	8.12202	7.90518	8.21017	8.37359	8.13431	8.21118
LOC132323134	uncharacterized LOC132323134	45.4303	-0.0999223	0.708031	-0.141127	0.88777	0.959185	5.52573	5.37775	5.40343	5.57478	5.57063	5.36574	5.51995
IGSF11	immunoglobulin superfamily member 11	125.547	0.321529	0.437258	0.73533	0.462138	0.724494	7.11358	6.80494	6.94404	7.08322	6.89876	6.97329	6.81408
LOC132323136	uncharacterized LOC132323136	47.622	-0.299627	1.00746	-0.297408	0.766155	0.904434	5.23858	5.64841	5.50193	5.52249	5.34443	5.62856	5.61765
UPK1B	uroplakin 1B	2.2995	4.83995	3.69963	1.30822	0.190797	NA	1.09412	1.18776	1.09377	1.09385	1.09368	1.0937	1.09372
ARHGAP31	Rho GTPase activating protein 31	388.784	0.0694737	0.257968	0.269312	0.78769	0.914795	8.69823	8.68227	8.61086	8.44453	8.57539	8.533	8.62618
LOC132323139	galactosylgalactosylxylosylprotein 3-beta-glucuronosyltransferase 1-like	83.477	-0.357152	0.815651	-0.437874	0.661477	0.850058	5.86656	6.40635	6.48524	6.15853	6.19713	6.23525	6.57065
LOC132323142	beta-1,4-galactosyltransferase 3-like	91.5965	0.329764	0.500497	0.658873	0.509977	0.759421	6.68635	6.58587	6.3532	6.45889	6.47703	6.45567	6.40479
B4GALT4	beta-1,4-galactosyltransferase 4	293.773	-0.368138	0.377302	-0.975712	0.329207	0.61714	7.83288	8.40839	7.89009	8.13521	8.38546	8.30671	8.07157
TMEM39A	transmembrane protein 39A	327.566	0.687844	0.290247	2.36985	0.0177952	0.103492	8.44171	8.66356	8.28129	8.40509	8.17756	8.12092	8.11192
LOC132323144	uncharacterized LOC132323144	956.888	0.0939905	0.270978	0.346857	0.728699	0.885384	9.86843	9.57389	10.2845	9.79148	9.73285	9.90252	9.9232
CHD1L	chromodomain helicase DNA binding protein 1 like	312.145	-0.372403	0.288828	-1.28936	0.197274	0.470428	8.03879	8.35203	8.23332	8.14331	8.31687	8.39715	8.40151
VANGL1	VANGL planar cell polarity protein 1	515.969	-0.493873	0.284759	-1.73435	0.0828553	0.282552	9.03664	8.88545	8.91873	8.58841	8.9286	9.15418	9.29352
LOC132323148	uncharacterized LOC132323148	91.251	0.55004	0.691679	0.795224	0.426483	0.698174	6.39293	6.83726	6.41312	6.08437	6.40829	6.11792	6.43574
CASQ2	calsequestrin 2	7.75816	-4.51889	1.99742	-2.26237	0.0236746	0.125636	2.85198	2.85154	2.8674	2.85108	2.9876	2.87892	2.98333
NHLH2	nescient helix-loop-helix 2	20.7352	3.34929	1.09067	3.07086	0.0021344	0.0220908	4.31669	4.30358	4.20048	4.4884	4.13817	4.17013	4.14503
SLC22A15	solute carrier family 22 member 15	139.649	-0.345068	0.429474	-0.803467	0.421705	0.694457	6.87237	7.01314	7.22402	7.08705	7.04556	7.21919	7.24114
MAB21L3	mab-21 like 3	23.9909	-1.98397	1.08242	-1.83291	0.0668158	0.24815	4.37476	4.4253	4.48401	4.47235	4.58182	4.52627	4.72389
ATP1A1	ATPase Na+/K+ transporting subunit alpha 1	2505.4	-0.456517	0.191483	-2.38411	0.0171205	0.100847	10.9002	11.0605	11.2404	11.3143	11.4118	11.5548	11.3578
CD58	CD58 molecule	223.614	-0.55762	0.338782	-1.64596	0.0997729	0.318564	7.49458	7.62793	7.7925	7.78448	7.92611	7.8483	7.96232
PLA1A	phospholipase A1 member A	4.28768	1.61882	2.97593	0.54397	0.586462	NA	1.97313	2.1171	1.9724	1.97257	2.00564	1.97226	1.97764
POPDC2	popeye domain containing 2	18.5003	-0.654522	1.20455	-0.543374	0.586872	0.807757	4.07474	4.21947	4.17861	4.16739	4.29269	4.16833	4.15858
LOC132323158	cytochrome c oxidase copper chaperone	1118.33	-0.150207	0.210112	-0.714889	0.474677	0.732305	9.86939	10.1427	10.2482	10.0285	10.0663	10.1722	10.2755
LOC132323160	uncharacterized LOC132323160	6.64167	-0.627874	2.03185	-0.309015	0.75731	NA	2.65054	2.65016	2.67705	2.74854	2.6718	2.65891	2.76536
CFAP91	cilia and flagella associated protein 91	144.889	0.699713	0.50347	1.38978	0.164595	0.424103	7.50777	6.84225	7.13267	7.24131	7.13084	6.93528	6.8515
GSK3B	glycogen synthase kinase 3 beta	3249.01	0.364374	0.199784	1.82384	0.0681764	0.250599	11.9326	11.9093	11.5515	11.5679	11.6728	11.4373	11.3997
GPR156	G protein-coupled receptor 156	491.45	0.798477	0.236269	3.37953	0.000726	0.00946886	9.12439	9.14432	9.09967	8.92528	8.59813	8.74045	8.63248
LRRC58	leucine rich repeat containing 58	770.466	0.61991	0.261167	2.37362	0.0176148	0.10275	9.66138	9.7473	9.90384	9.47181	9.08858	9.38537	9.52433
FSTL1	follistatin like 1	4733.27	0.50362	0.226282	2.22563	0.026039	0.134122	12.3483	11.9208	12.6431	12.2672	11.8079	11.9958	12.1319
NDUFB4	NADH:ubiquinone oxidoreductase subunit B4	367.087	-0.446693	0.278731	-1.6026	0.109024	0.334727	8.4597	8.22436	8.47208	8.45633	8.68827	8.70301	8.47663
RABL3	RAB, member of RAS oncogene family like 3	438.651	0.312762	0.255351	1.22483	0.220639	0.499686	8.83339	9.00442	8.70409	8.7721	8.58682	8.69177	8.73778
GTF2E1	general transcription factor IIE subunit 1	326.859	-0.55566	0.276367	-2.01059	0.044369	0.190441	8.10365	8.22602	8.31179	8.22356	8.3571	8.53006	8.54187
STXBP5L	syntaxin binding protein 5L	88.4817	-0.852719	0.545351	-1.56361	0.117908	0.352105	6.31115	6.4729	6.1797	6.3336	6.56031	6.36947	6.65969
POLQ	DNA polymerase theta	198.011	-0.194886	0.344437	-0.565808	0.571524	0.797761	7.56317	7.61185	7.48824	7.68174	7.78115	7.66822	7.52403
METTL16	methyltransferase 16, RNA N6-adenosine	826.654	-0.323266	0.202302	-1.59794	0.110057	0.336774	9.49185	9.71564	9.6659	9.50815	9.77624	9.74973	9.84543
TNFRSF1A	TNF receptor superfamily member 1A	89.6351	-0.56	0.468322	-1.19576	0.23179	0.513314	6.46768	6.41079	6.38232	6.36815	6.65398	6.53624	6.44348
CTC1	CST telomere replication complex component 1	600.902	0.280578	0.299106	0.938055	0.348216	0.636699	9.021	9.54457	8.95594	9.45384	9.01776	9.19136	9.14482
VTCN1	V-set domain containing T cell activation inhibitor 1	16.4763	0.466275	0.993295	0.469422	0.638768	0.83789	4.06596	4.02318	4.02557	4.0645	4.01727	3.98103	4.04781
TRIM45	tripartite motif containing 45	103.448	-0.713488	0.459907	-1.55137	0.120812	0.357856	6.69821	6.50836	6.49423	6.60763	6.69955	6.87271	6.73985
SPICE1	spindle and centriole associated protein 1	313.449	-0.0199592	0.46099	-0.0432964	0.965465	0.987825	7.73238	7.86523	8.7548	8.23576	8.2757	8.14939	8.29697
SIDT1	SID1 transmembrane family member 1	62.4594	2.80815	0.673935	4.16679	3.09e-05	0.000833	5.91949	5.89158	6.23244	5.76105	5.5698	5.47604	5.53573
USF3	upstream transcription factor family member 3	359.166	0.136101	0.341472	0.398572	0.690208	0.866211	8.75652	8.61018	8.32967	8.18538	8.25639	8.51899	8.4913
NAA50	N-alpha-acetyltransferase 50, NatE catalytic subunit	1855.74	-0.247193	0.163982	-1.50744	0.131697	0.374988	10.7137	10.6967	10.8844	10.8272	10.8986	10.9153	11.0144
ATP6V1A	ATPase H+ transporting V1 subunit A	453.264	0.147444	0.280598	0.525464	0.599261	0.814619	8.603	9.07424	8.88038	8.76931	8.71531	8.86936	8.71842
DUSP12	dual specificity phosphatase 12	604.2	-0.061353	0.269943	-0.227281	0.820205	0.930457	9.27457	9.45118	8.92442	9.13494	9.35684	9.15081	9.22529
TENT5C	terminal nucleotidyltransferase 5C	35.8084	2.69798	1.17952	2.28736	0.0221749	0.120187	5.27126	5.20583	5.05189	4.75735	4.83345	4.77202	4.84677
LOC132323189	uncharacterized LOC132323189	8.6411	0.26286	1.8201	0.144421	0.885168	0.958677	3.03207	3.03157	3.13077	3.14742	3.0793	3.10423	3.05043
GDAP2	ganglioside induced differentiation associated protein 2	237.133	0.130617	0.374869	0.348434	0.727514	0.885075	8.07983	7.53929	7.97649	7.89763	7.7581	7.89249	7.86234
WDR3	WD repeat domain 3	792.055	-0.186187	0.218485	-0.852175	0.394117	0.675324	9.55654	9.54864	9.76302	9.40645	9.6146	9.69698	9.74293
SPAG17	sperm associated antigen 17	6.44469	-0.844017	2.28574	-0.369253	0.711939	NA	2.61097	2.7041	2.60997	2.62977	2.70837	2.66566	2.60983
TBX15	T-box transcription factor 15	392.809	-0.105617	0.291227	-0.362663	0.716856	0.88005	8.47212	8.57654	8.76107	8.50602	8.60167	8.82517	8.45391
WARS2	tryptophanyl tRNA synthetase 2, mitochondrial	70.0148	-0.223106	0.904983	-0.246531	0.805272	0.924352	5.68858	6.21506	6.19589	6.01458	6.00754	6.14815	6.14371
LOC132323192	3 beta-hydroxysteroid dehydrogenase/Delta 5-->4-isomerase-like	52.7281	-1.70308	2.12768	-0.800438	0.423457	0.695878	5.09682	5.09302	5.29401	5.57744	6.03043	5.40569	5.16983
MAN1A2	mannosidase alpha class 1A member 2	349.552	-0.498726	0.47955	-1.03999	0.298346	0.587216	7.96621	7.72624	8.7306	8.32983	8.07064	8.54814	8.7856
LOC132323194	uncharacterized LOC132323194	3.15829	2.22862	3.57673	0.62309	0.533225	NA	1.56433	1.56415	1.56385	1.6737	1.56373	1.58275	1.56378
LOC132323195	uncharacterized LOC132323195	19.8294	-0.297186	0.980665	-0.303045	0.761856	0.902955	4.24684	4.34992	4.2488	4.251	4.25908	4.24179	4.38512
CD86	CD86 molecule	7.67096	-0.189037	2.8374	-0.0666232	0.946882	0.981435	2.94392	2.78252	2.7818	2.78206	2.92427	2.78159	2.78164
CASR	calcium sensing receptor	23.054	0.463158	1.11317	0.416071	0.677358	0.859202	4.52786	4.52079	4.40648	4.52034	4.34625	4.40604	4.5919
LOC132323205	cystatin-B-like	634.575	0.655208	0.209323	3.13013	0.00174728	0.0189335	9.4105	9.37479	9.49415	9.461	9.16737	9.00611	9.03378
LOC132323204	cystatin-A-like	834.668	0.511515	0.211193	2.42203	0.015434	0.0939001	9.79945	9.73982	9.94048	9.7589	9.64445	9.50294	9.37132
MIX23	mitochondrial matrix import factor 23	266.417	-0.397788	0.35777	-1.11186	0.2662	0.551295	7.91533	7.66006	8.07906	8.11302	8.28229	8.03869	8.06365
FAM162A	family with sequence similarity 162 member A	3177.7	-0.241397	0.154341	-1.56405	0.117805	0.351936	11.5925	11.5345	11.6278	11.473	11.6633	11.6418	11.8459
KPNA1	karyopherin subunit alpha 1	231.655	-1.00135	0.463405	-2.16085	0.0307068	0.149322	7.13174	7.73814	7.85746	7.45973	7.99507	7.98854	8.04794
FBXO40	F-box protein 40	40.823	0.448903	0.781864	0.574145	0.56587	0.794304	5.21035	5.34364	5.23713	5.50785	5.37349	5.17808	5.24691
SCNN1A	sodium channel epithelial 1 subunit alpha	358.437	0.443876	0.337684	1.31447	0.188688	0.459525	8.37553	8.80483	8.61842	8.30916	8.30212	8.13889	8.51854
VAMP1	vesicle associated membrane protein 1	48.0276	0.241233	0.819386	0.294407	0.768447	0.905592	5.3087	5.41167	5.76453	5.62664	5.49609	5.5196	5.50934
MRPL51	mitochondrial ribosomal protein L51	1466.4	-0.297223	0.214448	-1.38599	0.165751	0.426325	10.6099	10.3193	10.1815	10.5351	10.5862	10.7447	10.4956
NCAPD2	non-SMC condensin I complex subunit D2	592.097	-1.01592	0.249011	-4.07983	4.51e-05	0.00112461	8.77037	9.06472	8.95754	8.73941	9.38146	9.58041	9.3991
LOC132323215	uncharacterized LOC132323215	366.398	-0.327501	0.345121	-0.948945	0.342648	0.630515	8.11655	8.35262	8.78231	8.31002	8.61163	8.61985	8.52015
LOC132323213	C-type natriuretic peptide 2-like	6.22459	0.0761457	2.30803	0.0329917	0.973681	NA	2.54315	2.54276	2.54212	2.69165	2.59257	2.56665	2.58272
GAPDH	glyceraldehyde-3-phosphate dehydrogenase	10705.8	-0.605806	0.172984	-3.50209	0.000462	0.00675416	13.0912	12.9293	13.3693	13.2518	13.6521	13.6299	13.4986
LOC132323214	uncharacterized LOC132323214	231.174	0.142185	0.360771	0.394116	0.693496	0.867636	7.69435	8.03589	7.79166	7.89549	7.86967	7.92143	7.58763
IFFO1	intermediate filament family orphan 1	113.254	0.0300577	0.465792	0.0645303	0.948548	0.981625	6.77641	6.90306	6.68015	6.86759	6.94569	6.79856	6.63394
NOP2	NOP2 nucleolar protein	1269.28	-0.535117	0.231092	-2.3156	0.0205799	0.113888	10.2643	10.2703	10.1718	9.76957	10.5305	10.355	10.5259
CHD4	chromodomain helicase DNA binding protein 4	8650.38	-0.373895	0.150062	-2.4916	0.0127168	0.0816413	13.0707	13.0568	12.8635	12.8042	13.1926	13.2075	13.2424
LOC132324341	NA	3.53327	-0.39612	2.45645	-0.161257	0.871891	NA	1.7821	1.78189	1.79261	1.84455	1.80381	1.78622	1.82979
LPAR5	lysophosphatidic acid receptor 5	658.068	-0.260302	0.234787	-1.10867	0.267571	0.552634	9.12967	9.48979	9.33515	9.16265	9.42913	9.46761	9.41507
ING4	inhibitor of growth family member 4	431.761	-0.03931	0.248681	-0.158074	0.874398	0.955224	8.88505	8.73729	8.71024	8.61787	8.69474	8.81478	8.77193
ZNF384	zinc finger protein 384	350.705	0.191637	0.282952	0.677276	0.498231	0.750147	8.42045	8.62458	8.57889	8.27928	8.40713	8.41362	8.35775
PIANP	PILR alpha associated neural protein	23.3664	1.17092	0.87367	1.34023	0.180171	0.448213	4.52813	4.52639	4.49919	4.65375	4.48085	4.43632	4.45834
COPS7A	COP9 signalosome subunit 7A	1486.79	-0.206275	0.201041	-1.02603	0.304876	0.593115	10.2804	10.3407	10.6368	10.5944	10.5224	10.6698	10.622
MLF2	myeloid leukemia factor 2	1200.44	-0.624383	0.210151	-2.97112	0.00296717	0.0283969	9.83034	9.95499	10.2532	10.0327	10.4806	10.4265	10.3483
LOC132323225	uncharacterized LOC132323225	5.61725	-4.51165	2.26308	-1.99359	0.0461966	NA	2.41029	2.40997	2.42049	2.40963	2.49497	2.52835	2.42413
PTMS	parathymosin	6918.13	-0.944763	0.150635	-6.27187	3.57e-10	5.19e-08	12.5193	12.4225	12.2746	12.39	12.9368	13.0823	13.1472
CD4	CD4 molecule	9.96961	-0.724263	1.5383	-0.47082	0.637769	0.837677	3.3426	3.28722	3.24662	3.23017	3.3291	3.32136	3.26917
GPR162	G protein-coupled receptor 162	837.769	0.34656	0.238039	1.4559	0.145421	0.396728	9.81373	9.90004	9.48138	9.88396	9.66006	9.62636	9.43364
P3H3	prolyl 3-hydroxylase 3	640.495	-0.290633	0.220196	-1.31989	0.186873	0.456841	9.37007	9.13656	9.25187	9.20758	9.50813	9.31559	9.38995
GNB3	G protein subunit beta 3	25.1653	0.79623	0.957937	0.831193	0.405865	0.684409	4.52378	4.74735	4.67811	4.58798	4.53693	4.64654	4.51591
CDCA3	cell division cycle associated 3	539.754	-0.772668	0.247339	-3.12393	0.00178454	0.0192954	8.82784	8.86438	8.67234	9.0125	9.37124	9.2527	9.18449
USP5	ubiquitin specific peptidase 5	640.29	-0.584147	0.225942	-2.58538	0.00972725	0.0672306	9.08489	9.18591	9.31698	9.00387	9.48928	9.45506	9.5106
TPI1	triosephosphate isomerase 1	3726.87	-0.381339	0.197722	-1.92866	0.0537726	0.216027	11.7688	11.5238	11.9432	11.6662	11.7582	12.036	12.1545
LRRC23	leucine rich repeat containing 23	97.8104	-0.377101	0.51774	-0.728359	0.466394	0.727155	6.59332	6.56909	6.57246	6.4126	6.40632	6.66022	6.80914
ENO2	enolase 2	20.0303	0.266291	1.22392	0.217571	0.827763	0.934247	4.33316	4.37188	4.31616	4.17204	4.2824	4.31814	4.24149
ATN1	atrophin 1	1243.29	-0.12449	0.222783	-0.558795	0.576302	0.800967	10.3101	10.4202	10.1542	10.0325	10.3146	10.4816	10.1245
C2H12orf57	chromosome 2 C12orf57 homolog	688.281	0.100433	0.313956	0.319894	0.749048	0.896813	9.34838	8.93342	9.5776	9.70533	9.16671	9.45972	9.46724
PTPN6	protein tyrosine phosphatase non-receptor type 6	513.946	0.436033	0.383566	1.13679	0.255628	0.538585	8.98249	9.60287	8.63492	8.67016	8.72965	8.8575	8.8604
PHB2	prohibitin 2	2187.25	-0.144152	0.221882	-0.649678	0.5159	0.762863	11.1125	10.6492	11.2741	11.0509	11.0172	11.2014	11.1921
EMG1	EMG1 N1-specific pseudouridine methyltransferase	418.023	-0.0598314	0.338824	-0.176586	0.859834	0.947808	9.01174	8.71983	8.54326	8.27261	8.68291	8.69404	8.73187
LPCAT3	lysophosphatidylcholine acyltransferase 3	1476.93	0.513225	0.216634	2.36909	0.0178318	0.103492	10.7831	10.5111	10.8316	10.3802	10.4266	10.226	10.2891
C1S	complement C1s	375.547	0.235849	0.29015	0.812852	0.416303	0.690678	8.68781	8.34455	8.67121	8.62202	8.373	8.61298	8.4225
C1R	complement C1r	469.184	-0.364417	0.244365	-1.49128	0.135888	0.381569	8.68404	8.71653	8.94608	8.75263	8.92207	8.96627	9.02686
RBP5	retinol binding protein 5	532.925	0.406573	0.257831	1.57689	0.11482	0.34633	9.28496	8.92331	9.08444	9.20319	8.87164	9.05206	8.80894
CLSTN3	calsyntenin 3	489.783	-0.547731	0.263478	-2.07885	0.0376311	0.171113	8.65302	8.64729	8.81911	8.98188	9.05444	9.18622	8.98112
LOC132323248	solute carrier family 25 member 33-like	98.6917	-0.505684	0.486804	-1.03878	0.298906	0.587499	6.3632	6.62964	6.63655	6.52811	6.71086	6.6218	6.71352
PEX5	peroxisomal biogenesis factor 5	876.83	0.24908	0.285134	0.873554	0.382361	0.665058	9.79875	9.59539	10.1816	9.58385	9.53547	9.53176	9.90177
LOC132323252	epidermal differentiation-specific protein-like	47.7502	3.43161	1.15813	2.96305	0.00304606	0.028876	5.83862	5.37925	4.91595	4.97112	4.93939	4.95066	4.85148
LOC132323251	epidermal differentiation-specific protein-like	25.1261	0.312353	1.49725	0.208618	0.834746	0.936537	4.3555	4.50042	4.35109	4.81079	4.60025	4.44441	4.4328
EPHA1	EPH receptor A1	2358.37	-0.0758025	0.204589	-0.370511	0.711001	0.876184	10.9954	11.1439	11.4191	11.098	11.013	11.3485	11.2891
ZYX	zyxin	808.498	-0.574012	0.204832	-2.80236	0.00507299	0.0418472	9.36367	9.63646	9.47885	9.45757	9.86717	9.84792	9.76411
LOC132323258	uncharacterized LOC132323258	25.1283	0.697168	1.14545	0.60864	0.542763	0.780167	4.45823	4.68565	4.67314	4.69668	4.52364	4.64118	4.5403
FAM131B	family with sequence similarity 131 member B	67.3106	0.48305	0.638897	0.756069	0.449608	0.715628	6.20987	6.1808	5.96567	5.86198	5.94788	5.87312	6.07828
CLCN1	chloride voltage-gated channel 1	39.2799	0.693719	0.695169	0.997913	0.318321	0.607439	5.27978	5.3782	5.35959	5.21921	5.2627	5.17495	5.2238
CASP2	caspase 2	456.163	0.161808	0.262942	0.615375	0.538307	0.77812	8.90423	8.93694	8.73387	8.86099	8.58021	8.92361	8.79892
TMEM139	transmembrane protein 139	95.9919	0.109827	0.584043	0.188046	0.85084	0.942944	6.34776	6.30854	6.74763	6.72234	6.61952	6.53216	6.41788
LOC132323262	rap1 GTPase-activating protein 1-like	280.518	0.201013	0.34692	0.579422	0.562304	0.791792	8.36725	8.02744	8.23879	7.90841	8.19334	8.05511	7.91719
GSTK1	glutathione S-transferase kappa 1	346.204	0.177194	0.309621	0.572292	0.567124	0.794957	8.29919	8.38258	8.54931	8.578	8.21143	8.2877	8.58423
KEL	Kell metallo-endopeptidase (Kell blood group)	152.974	0.422916	0.381245	1.1093	0.2673	0.552374	7.39544	7.40383	7.14791	7.23065	7.19917	7.13199	7.13929
LOC132323265	transient receptor potential cation channel subfamily V member 6-like	16.8158	0.122174	0.959767	0.127296	0.898706	0.963602	4.09078	4.07157	4.08403	4.03854	4.06726	4.05065	4.07224
EPHB6	EPH receptor B6	979.252	-0.591448	0.272106	-2.1736	0.0297355	0.146163	9.46195	9.48505	10.0355	9.87079	9.93298	10.1176	10.2392
LOC132323267	T cell receptor beta chain MC.7.G5-like	3.23311	4.32604	3.2044	1.35003	0.177005	NA	1.60162	1.70235	1.62878	1.60124	1.60558	1.60103	1.60105
LOC132323272	T cell receptor beta constant 2-like	1.1627	-2.73682	3.66063	-0.747637	0.454679	NA	0.193274	0.193207	0.198589	0.193136	0.236694	0.19306	0.193069
LOC132323273	T cell receptor beta constant 2-like	7.84191	0.781073	2.25527	0.346332	0.729093	0.885433	2.8678	2.99022	2.87222	2.96059	2.96553	2.86637	2.86643
LOC132323274	T cell receptor beta constant 2-like	6.07358	2.04554	2.60254	0.785977	0.431881	NA	2.50424	2.61952	2.50331	2.59713	2.54345	2.50314	2.50318
LOC132323271	trypsin I-P1-like	1.4204	-3.91251	3.65255	-1.07117	0.284092	NA	0.461311	0.461229	0.461093	0.461144	0.46104	0.520285	0.461063
CRACR2A	calcium release activated channel regulator 2A	15.1101	1.16756	1.38795	0.841215	0.400227	0.680522	3.77815	3.91577	3.87738	3.98635	3.81161	3.88513	3.79066
LOC132323281	protein mono-ADP-ribosyltransferase PARP11-like	375.009	-0.233893	0.289292	-0.808504	0.4188	0.692055	8.32715	8.45791	8.53022	8.62138	8.55828	8.44791	8.78267
TSPAN9	tetraspanin 9	975.575	-0.202374	0.202458	-0.999584	0.317512	0.607074	9.89073	9.69772	9.85039	10.023	9.93361	9.9786	10.0674
TEAD4	TEA domain transcription factor 4	161.441	-1.07276	0.415921	-2.57923	0.00990195	0.0680566	7.19054	7.1429	6.86383	7.18552	7.42158	7.45678	7.56981
TULP3	TUB like protein 3	258.341	-0.566923	0.293482	-1.93171	0.0533952	0.215311	7.87198	7.969	7.93318	7.7623	8.10613	8.14374	8.15073
RHNO1	RAD9-HUS1-RAD1 interacting nuclear orphan 1	48.1503	-0.432656	0.743483	-0.581932	0.560613	0.790625	5.35156	5.53454	5.51595	5.68182	5.6621	5.59702	5.53895
FOXM1	forkhead box M1	294.495	-0.27327	0.338689	-0.806846	0.419755	0.69268	8.13699	8.35134	7.82961	8.1346	8.18712	8.3437	8.22771
NRIP2	nuclear receptor interacting protein 2	102.667	-0.123282	0.472429	-0.260953	0.794129	0.918238	6.62773	6.69641	6.76072	6.51382	6.76749	6.72819	6.55498
ITFG2	integrin alpha FG-GAP repeat containing 2	236.158	-1.06838	0.399565	-2.67386	0.0074983	0.0555756	7.60608	7.46642	7.90929	7.34601	8.11531	8.04423	8.01673
FKBP4	FKBP prolyl isomerase 4	3074.54	-1.12873	0.236248	-4.77772	1.77e-06	7.79e-05	11.2944	11.1754	11.2774	10.7867	11.5616	11.9573	12.144
TCAF2	TRPM8 channel associated factor 2	530.015	0.244078	0.28386	0.859853	0.38987	0.671901	9.15888	9.20184	8.86347	9.10801	8.70537	8.94251	9.17481
LOC132323292	C-type lectin domain family 4 member E-like	1.54288	-4.03153	3.65082	-1.10428	0.269472	NA	0.603377	0.603287	0.603137	0.603192	0.625277	0.603092	0.646332
LOC132323293	C-type lectin domain family 6 member A-like	6.32589	-0.263527	2.27911	-0.115627	0.907948	NA	2.64261	2.5944	2.68365	2.59401	2.63802	2.67585	2.59365
LOC132323296	C-type lectin domain family 4 member E-like	5.06537	-5.74722	2.44646	-2.3492	0.018814	NA	2.272	2.27171	2.27122	2.2714	2.34445	2.37773	2.30043
LOC132323295	C-type lectin domain family 6 member A-like	29.0743	0.561501	0.787079	0.713399	0.475599	0.732822	4.80439	4.91621	4.90401	4.85572	4.77856	4.86725	4.79287
NECAP1	NECAP endocytosis associated 1	223.316	0.291055	0.33286	0.874408	0.381896	0.664911	7.67001	7.86905	7.81905	7.98183	7.8191	7.69491	7.64944
C3AR1	complement C3a receptor 1	3.20437	-4.27629	3.06832	-1.39369	0.163411	NA	1.63229	1.64025	1.63179	1.63191	1.70484	1.6317	1.68446
FOXJ2	forkhead box J2	1366.91	0.221528	0.190217	1.16461	0.244177	0.527351	10.4034	10.352	10.4372	10.6608	10.3215	10.413	10.2516
LOC132323300	solute carrier family 2, facilitated glucose transporter member 3	1183.45	0.113186	0.177833	0.636478	0.524465	0.76891	10.271	10.1423	10.2018	10.3226	10.2238	10.0859	10.1853
LOC132323302	C->U-editing enzyme APOBEC-1-like	49.6228	0.340432	0.669131	0.508767	0.610916	0.821862	5.65314	5.53977	5.78295	5.51547	5.60487	5.49989	5.61345
LOC132323304	C->U-editing enzyme APOBEC-1-like	9.79465	4.43461	1.72185	2.5755	0.0100097	0.0685589	3.32275	3.27057	3.26369	3.20039	3.16681	3.18147	3.16697
MFAP5	microfibril associated protein 5	66.4231	-0.230579	0.625158	-0.368834	0.712252	0.87727	5.82554	5.9289	6.09858	6.13414	5.96347	6.02737	6.16136
RIMKLB	ribosomal modification protein rimK like family member B	573.221	0.331216	0.262853	1.26008	0.207641	0.483764	9.36345	9.40525	8.96623	9.10068	9.09312	9.06199	8.9687
LOC132323308	uncharacterized LOC132323308	284.824	-0.267066	0.332844	-0.802377	0.422335	0.694904	8.05845	8.2644	7.82352	8.1469	8.30108	8.22146	8.08542
LOC132324262	alpha-2-macroglobulin-like protein 1	2.15338	0.901399	3.56928	0.252544	0.800621	NA	1.06416	1.06404	1.12754	1.0639	1.09041	1.06377	1.06378
LOC132323310	alpha-2-macroglobulin-like protein 1	5.03057	2.00051	3.13358	0.638408	0.523208	NA	2.18219	2.18187	2.18133	2.35832	2.18112	2.18117	2.21819
LOC132323309	alpha-2-macroglobulin-like protein 1	22.6229	-0.820691	1.44791	-0.56681	0.570844	0.797554	4.20235	4.36378	4.23016	4.43437	4.64512	4.2411	4.20935
PHC1	polyhomeotic homolog 1	333.782	-0.185996	0.288893	-0.643821	0.519691	0.765751	8.41521	8.44482	8.34706	8.10593	8.46707	8.42117	8.38468
M6PR	mannose-6-phosphate receptor, cation dependent	872.457	-0.837016	0.269759	-3.10282	0.00191685	0.0204169	9.28299	9.26289	9.78049	9.55224	9.77721	10.0351	10.1389
LOC132323316	killer cell lectin-like receptor subfamily G member 1	3.48218	0.195023	3.09225	0.0630683	0.949712	NA	1.73414	1.8199	1.7336	1.73372	1.76922	1.75724	1.73352
A2M	alpha-2-macroglobulin	142.905	1.64466	0.694709	2.36741	0.0179131	0.103815	6.92612	6.79978	7.63842	7.06762	6.99042	6.44219	6.31928
LOC132323320	alpha-2-macroglobulin-like	102.558	1.55383	0.529516	2.93444	0.00334148	0.0308383	6.85249	6.51894	6.76768	6.80747	6.49298	6.31067	6.22684
LOC132323326	uncharacterized LOC132323326	3.31858	0.0509905	3.1352	0.0162639	0.987024	NA	1.6799	1.67971	1.75837	1.6795	1.69274	1.72562	1.67931
LOC132323321	ovostatin-like	6.58874	1.0579	2.33746	0.452584	0.650848	NA	2.57464	2.57423	2.57352	2.77211	2.60217	2.58361	2.61532
LOC132323322	ovostatin-like	239.822	0.987451	0.375522	2.62954	0.00855008	0.0611471	7.8106	7.85238	8.34563	7.92181	7.50431	7.66419	7.62884
LOC132323327	uncharacterized LOC132323327	11.591	7.1813	2.43964	2.94359	0.0032443	0.0303145	3.20851	3.20771	3.3015	3.59839	3.20581	3.20594	3.20604
LOC132323323	transforming growth factor beta activator LRRC32-like	39.7659	1.7555	0.733208	2.39427	0.0166536	0.0990301	5.2316	5.21258	5.40304	5.44511	5.07786	5.12033	5.14887
LOC132323318	retinal guanylyl cyclase 2-like	19.1834	1.92928	0.991777	1.94528	0.0517414	0.210804	4.337	4.19727	4.24651	4.25946	4.15766	4.11856	4.15871
TSKU	tsukushi, small leucine rich proteoglycan	483.486	0.110139	0.352318	0.312613	0.754575	0.899419	9.29925	8.9913	8.50582	8.67098	8.71027	9.01062	8.8197
ACER3	alkaline ceramidase 3	488.117	0.320549	0.285511	1.12272	0.261556	0.546269	8.62263	8.97471	9.16365	9.1014	8.80587	8.80002	8.8474
CAPN5	calpain 5	466.7	0.305214	0.288123	1.05932	0.289456	0.576899	9.17825	8.83939	8.9263	8.65351	8.66316	8.86328	8.73535
OMP	olfactory marker protein	17.4028	4.32771	1.76532	2.45151	0.0142257	0.0884137	4.03049	3.7986	3.84195	4.21388	3.82787	3.796	3.79615
MYO7A	myosin VIIA	112.482	2.4865	0.494512	5.02819	4.95e-07	2.6e-05	7.02644	6.97876	6.86508	6.55961	6.2377	6.30618	6.22052
GDPD4	glycerophosphodiester phosphodiesterase domain containing 4	4.05101	1.23588	2.91806	0.423528	0.67191	NA	1.96615	1.96591	2.02457	2.03468	1.96537	2.00743	1.96543
PAK1	p21 (RAC1) activated kinase 1	402.327	-0.190277	0.332598	-0.572092	0.56726	0.795065	8.35146	8.50378	8.48043	8.92505	8.60436	8.87385	8.55221
LOC132323337	uncharacterized LOC132323337	3.52791	2.12747	3.04252	0.699245	0.484399	NA	1.75873	1.75852	1.79631	1.84505	1.78049	1.75808	1.7581
AQP11	aquaporin 11	215.758	0.643786	0.33792	1.90514	0.0567618	0.22378	7.91795	7.85168	7.74174	7.81261	7.51212	7.46737	7.73186
CLNS1A	chloride nucleotide-sensitive channel 1A	1444.54	-0.0269607	0.215182	-0.125292	0.900292	0.964409	10.3329	10.2519	10.6728	10.6154	10.4112	10.4851	10.5984
RSF1	remodeling and spacing factor 1	1120.47	-0.321269	0.208257	-1.54265	0.122915	0.360734	9.85825	10.2055	9.97815	10.0609	10.0965	10.2387	10.3462
AAMDC	adipogenesis associated Mth938 domain containing	197.163	0.407876	0.361448	1.12845	0.259131	0.543142	7.43793	7.82534	7.65298	7.7245	7.57773	7.45917	7.50358
INTS4	integrator complex subunit 4	374.123	0.16548	0.291634	0.567422	0.570427	0.797269	8.27125	8.66215	8.60152	8.69801	8.4839	8.46559	8.5244
KCTD14	potassium channel tetramerization domain containing 14	4.00008	-1.47817	2.90043	-0.509639	0.610305	NA	1.95674	1.95651	2.00976	1.95626	2.00851	1.956	2.0181
LOC132323340	thyroid hormone-inducible hepatic protein-like	13.4551	-21.6773	2.52833	-8.57378	NA	NA	3.2297	3.22865	3.22687	3.22754	3.78596	3.22634	3.22648
LOC132323342	thyroid hormone-inducible hepatic protein-like	1.76527	-4.22742	3.64827	-1.15875	0.246559	NA	0.771295	0.771194	0.771025	0.771088	0.839612	0.775706	0.770988
LOC132323344	thyroid hormone-inducible hepatic protein-like	6.11229	-6.01869	2.83145	-2.12565	NA	NA	2.38786	2.38745	2.38676	2.38702	2.64142	2.39203	2.38661
LOC132323343	thyroid hormone-inducible hepatic protein-like	2.79451	-4.88973	3.64179	-1.34267	0.179378	NA	1.38253	1.38235	1.38206	1.38217	1.50152	1.38197	1.382
NDUFC2	NADH:ubiquinone oxidoreductase subunit C2	721.632	-0.161626	0.262358	-0.616051	0.537861	0.777897	9.69237	9.14106	9.51593	9.34521	9.63185	9.42236	9.54566
ALG8	ALG8 alpha-1,3-glucosyltransferase	205.692	-0.495977	0.416435	-1.19101	0.23365	0.515019	7.46781	7.38931	7.38002	7.90256	7.83053	7.67952	7.76534
KCTD21	potassium channel tetramerization domain containing 21	37.1215	-0.462674	0.772841	-0.598667	0.549395	0.783573	5.26829	5.19303	5.13612	5.04232	5.28192	5.1848	5.20494
USP35	ubiquitin specific peptidase 35	6.30713	-0.149438	2.60782	-0.0573039	0.954303	NA	2.55568	2.69173	2.55472	2.55494	2.62469	2.60606	2.55459
GAB2	GRB2 associated binding protein 2	554.109	1.49757	0.274796	5.44977	5.04e-08	3.94e-06	8.95557	9.44173	9.48145	9.29095	8.49886	8.43583	8.60327
LOC132323350	uncharacterized LOC132323350	10.4754	0.0531422	1.72535	0.0308008	0.975428	0.991158	3.2948	3.39565	3.43693	3.29356	3.37163	3.36698	3.32758
NARS2	asparaginyl-tRNA synthetase 2, mitochondrial	166.945	0.136937	0.38287	0.357659	0.720599	0.881829	7.17916	7.36277	7.51653	7.47838	7.30671	7.32858	7.39898
TENM4	teneurin transmembrane protein 4	393.124	0.378142	0.259752	1.45578	0.145452	0.396728	8.65237	8.72147	8.81865	8.53096	8.5029	8.55277	8.43815
HIKESHI	heat shock protein nuclear import factor hikeshi	620.541	-0.319816	0.264845	-1.20756	0.227217	0.508365	8.85777	9.40007	9.23243	9.17602	9.42923	9.32463	9.338
EED	embryonic ectoderm development	447.201	-0.979388	0.310871	-3.15047	0.00163009	0.0180018	8.20367	8.44373	8.76322	8.54824	8.99793	9.15484	8.89968
PICALM	phosphatidylinositol binding clathrin assembly protein	1854.92	0.304248	0.174047	1.74808	0.0804498	0.277933	10.896	10.7618	11.051	10.9995	10.6785	10.726	10.8
LOC132323358	uncharacterized LOC132323358	150.552	-0.762185	1.47418	-0.517021	0.605141	0.818775	6.33344	7.24147	6.59637	7.3338	7.04338	7.46458	7.17898
CCDC83	coiled-coil domain containing 83	326.665	0.231895	0.400257	0.579365	0.562343	0.791792	7.99262	8.63005	8.00067	8.61866	8.36901	8.24843	8.11905
SYTL2	synaptotagmin like 2	243.212	0.429487	0.34843	1.23264	0.217712	0.497186	7.98176	8.06215	8.13228	7.68066	7.84812	7.78721	7.76585
CCDC89	coiled-coil domain containing 89	3.40179	2.85308	2.82015	1.01168	0.311692	NA	1.68661	1.68641	1.70813	1.79031	1.69503	1.68599	1.691
CREBZF	CREB/ATF bZIP transcription factor	822.021	0.290793	0.221406	1.31339	0.18905	0.459883	9.81173	9.57326	9.69777	9.87614	9.70113	9.43571	9.57144
TMEM126A	transmembrane protein 126A	304.542	-0.413215	0.293792	-1.40649	0.159579	0.41738	8.32757	8.13489	7.9917	8.13029	8.29604	8.34831	8.38362
DLG2	discs large MAGUK scaffold protein 2	1014.87	0.3845	0.258967	1.48474	0.137612	0.384028	10.0151	9.84036	10.2669	10.0958	9.48267	9.94465	9.99713
LOC132323365	uncharacterized LOC132323365	5.7034	3.14209	2.09393	1.50057	0.133467	NA	2.43611	2.49952	2.48429	2.54036	2.435	2.43988	2.45007
ANKRD42	ankyrin repeat domain 42	97.6718	-0.114929	0.609074	-0.188694	0.850332	0.942879	6.35597	6.2581	6.59642	6.84843	6.49008	6.66078	6.57333
CCDC90B	coiled-coil domain containing 90B	396.739	0.346433	0.323846	1.06975	0.284733	0.57227	8.45086	8.45976	8.8687	8.865	8.33488	8.66714	8.50021
PCF11	PCF11 cleavage and polyadenylation factor subunit	6190.27	0.260819	0.159864	1.63151	0.102784	0.32472	12.7229	12.7852	12.4272	12.6923	12.4617	12.4723	12.5233
LOC132323369	uncharacterized LOC132323369	364.074	0.494215	0.385713	1.2813	0.200087	0.473723	8.3486	8.44267	8.67148	8.74898	8.68097	8.19877	7.94825
RAB30	RAB30, member RAS oncogene family	366.973	-0.014207	0.345817	-0.0410825	0.96723	0.988264	8.17412	8.39454	8.7767	8.54198	8.36027	8.70708	8.40889
DDIAS	DNA damage induced apoptosis suppressor	719.941	0.924803	0.271711	3.40362	0.000665	0.00889638	9.77959	9.92768	9.30889	9.46639	9.1126	9.12296	9.1276
PRCP	prolylcarboxypeptidase	266.23	0.109149	0.324177	0.336697	0.736346	0.889057	8.16536	7.82904	8.12501	8.11364	7.90898	8.0137	8.12407
FAM181B	family with sequence similarity 181 member B	155.504	-0.257051	0.474521	-0.541707	0.588021	0.808543	7.07166	7.03628	7.08584	7.52652	7.18395	7.48389	7.18233
ME3	malic enzyme 3	130.17	-1.47433	0.511448	-2.88265	0.0039434	0.0350347	6.58271	6.53337	6.73555	6.89381	7.12095	7.38994	6.93426
PRSS23	serine protease 23	979.922	-0.744247	0.362452	-2.05337	0.0400367	0.178037	9.00803	9.32079	9.93414	10.056	10.0088	10.3263	10.001
FZD4	frizzled class receptor 4	196.528	-0.631646	0.533907	-1.18306	0.236784	0.518505	7.15355	6.95798	7.6353	7.7664	7.71305	7.62801	7.72334
TMEM135	transmembrane protein 135	202.374	-0.0144348	0.41866	-0.0344785	0.972496	0.98972	7.65258	7.2742	7.62537	7.88412	7.75268	7.58195	7.5744
RAB38	RAB38, member RAS oncogene family	387.371	0.0832326	0.394294	0.211093	0.832815	0.935958	8.7801	8.55841	8.78994	8.00554	8.34701	8.76503	8.45465
CTSC	cathepsin C	858.65	-0.243677	0.286312	-0.851088	0.39472	0.675324	9.90244	9.53171	9.86671	9.21054	9.71514	9.9045	9.80038
TYR	tyrosinase	426.551	-0.779118	0.35281	-2.20832	0.0272217	0.137924	8.43322	8.74376	8.64934	8.04948	8.92139	9.03199	8.74401
NOX4	NADPH oxidase 4	115.3	1.52979	0.506577	3.01985	0.002529	0.0251842	7.22184	6.68314	6.87006	6.75198	6.43556	6.56719	6.44442
LOC132323381	putative N-acetylated-alpha-linked acidic dipeptidase	73.1962	1.24316	0.675163	1.84128	0.0655812	0.245512	6.47329	6.01284	6.24768	5.93401	5.83028	6.06876	5.87477
NAALAD2	N-acetylated alpha-linked acidic dipeptidase 2	58.5786	-0.662062	0.608355	-1.08828	0.27647	0.562772	5.8559	5.71941	5.79404	5.77523	5.76218	5.89671	6.05416
CHORDC1	cysteine and histidine rich domain containing 1	1615.7	-0.240015	0.285896	-0.839518	0.401178	0.681087	10.9027	10.7195	10.3477	10.137	10.4347	10.6932	10.9736
FAT3	FAT atypical cadherin 3	32.4992	-0.913235	1.00903	-0.90506	0.365434	0.651288	4.80238	4.95349	5.01256	4.98696	5.03997	5.11987	4.99201
MTNR1B	melatonin receptor 1B	6.14746	-2.30908	2.52567	-0.914246	0.360588	NA	2.54364	2.54329	2.59654	2.54292	2.65612	2.62853	2.54257
SLC36A4	solute carrier family 36 member 4	111.325	0.420447	0.419809	1.00152	0.316576	0.606501	6.74002	6.87761	6.93354	6.78367	6.74497	6.72458	6.68559
DEUP1	deuterosome assembly protein 1	7.33739	1.94235	1.99922	0.971553	0.331273	NA	2.9181	2.73085	2.79905	2.73036	2.75394	2.74013	2.75116
SMCO4	single-pass membrane protein with coiled-coil domains 4	235.66	0.0222752	0.352675	0.0631606	0.949639	0.982256	7.99437	7.60665	7.80003	8.02761	7.913	7.81114	7.8609
CEP295	centrosomal protein 295	783.726	0.121294	0.299911	0.404434	0.685893	0.863745	9.52287	9.97098	9.66769	9.18899	9.70861	9.37421	9.55278
LOC132324339	NA	4.96429	2.3834	2.78355	0.856246	0.391862	NA	2.17823	2.33703	2.201	2.17758	2.20599	2.17723	2.17727
TAF1D	TATA-box binding protein associated factor, RNA polymerase I subunit D	869.438	0.034908	0.240188	0.145336	0.884445	0.958654	9.69881	9.64792	9.82872	9.87086	10.0027	9.57561	9.59941
LOC132324332	NA	37.4802	-1.65103	0.784326	-2.10503	0.0352891	0.164869	5.07366	5.0278	4.99728	5.14973	5.3832	5.28618	5.15485
LOC132324337	NA	9.76602	-1.27145	1.8771	-0.677349	0.498185	0.750147	3.17926	3.17871	3.18338	3.31148	3.29235	3.19188	3.30707
LOC132324330	NA	6.5854	-3.53601	2.05359	-1.72187	0.0850939	NA	2.65645	2.65608	2.68285	2.65567	2.75321	2.73274	2.7268
LOC132324333	NA	11.6567	-0.333238	1.66183	-0.200525	0.84107	0.937727	3.4377	3.43703	3.61584	3.49391	3.49743	3.51403	3.53518
LOC132324331	NA	17.2643	-0.330198	1.52772	-0.216137	0.828881	0.934852	4.08497	3.96332	4.18761	3.96229	4.0656	4.08794	4.0798
LOC132324340	NA	10.7589	-1.75876	1.69018	-1.04057	0.298073	0.586871	3.3141	3.33895	3.41635	3.31275	3.50531	3.39328	3.36291
C2H11orf54	chromosome 2 C11orf54 homolog	236.844	-0.558318	0.321915	-1.73437	0.0828532	0.282552	7.85708	7.66047	7.87018	7.64785	8.03105	8.04598	7.91632
MED17	mediator complex subunit 17	918.122	-0.189306	0.226487	-0.835837	0.403247	0.682726	9.79482	10.0287	9.64988	9.61876	9.81864	9.90286	9.97057
VSTM5	V-set and transmembrane domain containing 5	39.8398	-0.197222	0.730627	-0.269935	0.78721	0.91469	5.21842	5.18718	5.36635	5.3627	5.33905	5.35898	5.24547
LOC132323396	transmembrane 4 L6 family member 1-like	18.5182	2.87723	1.37864	2.087	0.0368881	0.169489	3.8956	4.02812	4.35815	3.9742	3.92843	3.92511	3.90939
HEPHL1	hephaestin like 1	764.367	0.221325	0.295319	0.749442	0.453591	0.719052	9.27436	9.92331	9.78941	9.30495	9.53538	9.38072	9.5289
PANX1	pannexin 1	194.24	0.261697	0.389359	0.672124	0.501505	0.752802	7.47982	7.38396	7.80235	7.76228	7.46023	7.51698	7.59309
MRE11	MRE11 homolog, double strand break repair nuclease	532.076	-0.471298	0.253172	-1.86157	0.062664	0.238062	8.84996	8.81313	9.12979	8.87672	9.05457	9.19189	9.28676
ANKRD49	ankyrin repeat domain 49	1115.82	0.142549	0.205752	0.692818	0.488424	0.743467	10.0547	10.0203	10.3347	10.1855	10.1959	10.0044	9.99403
FUT4	fucosyltransferase 4	60.3107	-0.0321295	0.558302	-0.0575486	0.954108	0.983772	5.80679	5.92075	5.91478	5.97295	5.87057	5.9091	5.95575
AMOTL1	angiomotin like 1	1076.52	0.177145	0.207305	0.854514	0.39282	0.674427	9.84958	10.1904	10.1972	10.1739	9.93356	10.0261	10.0504
CWC15	CWC15 spliceosome associated protein homolog	1496.4	-0.0953277	0.211701	-0.450294	0.652499	0.845087	10.6108	10.4043	10.6737	10.335	10.3597	10.6851	10.654
ENDOD1	endonuclease domain containing 1	377.196	-0.0460389	0.320667	-0.143572	0.885838	0.958784	8.50875	8.51592	8.77434	8.27571	8.43637	8.44853	8.75466
SESN3	sestrin 3	766.469	1.26662	0.214231	5.9124	3.37e-09	3.71e-07	9.73479	9.8283	9.78197	9.80323	8.94745	9.22458	8.99439
FAM76B	family with sequence similarity 76 member B	617.906	0.165861	0.211123	0.785612	0.432095	0.702605	9.26128	9.30726	9.36117	9.29773	9.27483	9.26314	9.09847
CEP57	centrosomal protein 57	405.426	-0.0395435	0.253509	-0.155985	0.876045	0.955835	8.71281	8.77416	8.535	8.56476	8.70377	8.63216	8.67516
MTMR2	myotubularin related protein 2	198.076	0.0167242	0.386613	0.0432582	0.965496	0.987825	7.68032	7.59191	7.43934	7.72824	7.80374	7.58051	7.39908
MAML2	mastermind like transcriptional coactivator 2	61.3196	1.03153	0.602657	1.71164	0.0869636	0.291766	6.1082	5.91049	5.94951	5.89242	5.85772	5.69408	5.79763
CCDC82	coiled-coil domain containing 82	71.1502	-0.773579	0.678166	-1.14069	0.253998	0.53713	5.89186	5.82142	6.1014	6.21681	6.04561	6.24382	6.2752
CNTN5	contactin 5	64.4114	1.68526	1.77846	0.947597	0.343335	0.631313	5.11265	5.23914	5.40743	6.41193	5.20511	5.1909	5.57043
ARHGAP42	Rho GTPase activating protein 42	434.199	0.680917	0.274061	2.48454	0.0129719	0.0826396	8.71359	8.83582	9.05353	8.86504	8.36212	8.56844	8.63684
PGR	progesterone receptor	7.81831	1.72322	1.85438	0.929267	0.35275	0.640073	2.99377	2.8822	2.95694	2.95783	2.88113	2.91457	2.91111
TRPC6	transient receptor potential cation channel subfamily C member 6	27.8351	2.32002	0.943391	2.45924	0.0139232	0.0870752	4.63689	4.95119	4.794	4.66877	4.56308	4.54488	4.6194
ANGPTL5	angiopoietin like 5	22.9741	1.82131	1.20934	1.50604	0.132056	0.375511	4.28157	4.60533	4.58686	4.40019	4.326	4.36308	4.33103
CEP126	centrosomal protein 126	74.663	1.03036	0.619668	1.66277	0.0963587	0.311241	5.93816	6.36869	6.15318	6.42647	6.04513	5.99624	6.02279
CFAP300	cilia and flagella associated protein 300	37.6565	-0.395617	0.72771	-0.543646	0.586685	0.807574	5.2011	5.12015	5.30465	5.15011	5.2594	5.28936	5.19855
YAP1	Yes1 associated transcriptional regulator	1792.04	0.258754	0.182598	1.41707	0.156463	0.412894	10.7681	10.7419	11.0651	10.8794	10.6529	10.7767	10.6801
LOC132323420	inhibitor of apoptosis protein-like	1713.89	-0.0229884	0.198648	-0.115724	0.907871	0.967824	10.5769	10.7029	10.7759	10.8547	10.5533	10.723	10.9323
TMEM123	transmembrane protein 123	1442.7	-0.103658	0.16383	-0.632719	0.526917	0.770892	10.3677	10.5332	10.5105	10.4405	10.5477	10.5222	10.5226
LOC132323423	matrilysin-like	7.70917	1.64804	2.00377	0.822473	0.410808	0.687508	2.95961	2.94713	2.83536	2.82997	2.87012	2.85357	2.82952
MMP7	matrix metallopeptidase 7	8.29812	-0.50028	2.11387	-0.236665	0.812916	0.927212	2.96418	2.9637	3.04784	3.0446	3.10021	3.00035	2.96273
LOC132323424	matrix metalloproteinase-27-like	153.534	0.681927	0.518226	1.31589	0.188211	0.459079	7.37382	7.26918	7.1137	7.42662	7.27684	7.1395	6.69985
LOC132323427	interstitial collagenase-like	3.77116	1.60553	3.03709	0.528642	0.597054	NA	1.81542	1.81518	1.81479	1.94205	1.8289	1.83464	1.8147
LOC132323426	stromelysin-1-like	5.01558	0.690727	2.41339	0.286205	0.774721	NA	2.26981	2.26952	2.31778	2.36194	2.30013	2.30642	2.26892
LOC132323428	stromelysin-1-like	8.30182	0.192826	1.76618	0.109177	0.913062	0.969498	3.09679	2.94327	2.96483	2.969	3.03778	2.98031	2.94735
LOC132323429	uncharacterized LOC132323429	1.96727	-1.03134	3.57679	-0.288342	0.773085	NA	0.959294	0.959179	0.9915	0.959057	0.981164	0.958928	0.988121
LOC132323430	collagenase 3-like	261.709	2.59098	0.480057	5.39722	6.77e-08	5.02e-06	7.71979	8.01331	8.60198	7.97949	6.95609	7.35045	6.99366
DCUN1D5	defective in cullin neddylation 1 domain containing 5	608.538	0.0589814	0.213171	0.276685	0.782022	0.912176	9.24995	9.26739	9.28719	9.24056	9.09498	9.29338	9.2858
DYNC2H1	dynein cytoplasmic 2 heavy chain 1	164.97	-0.380271	0.425463	-0.893781	0.371439	0.655955	7.3213	7.48834	7.23075	7.02474	7.39404	7.32389	7.5235
PDGFD	platelet derived growth factor D	744.525	0.556765	0.228997	2.43132	0.0150438	0.0920487	9.80682	9.5649	9.61164	9.6061	9.21502	9.50884	9.24173
GRIA4	glutamate ionotropic receptor AMPA type subunit 4	6.8373	1.07496	2.25165	0.47741	0.63307	NA	2.75756	2.68168	2.81012	2.68127	2.68077	2.70469	2.7345
MSANTD4	Myb/SANT DNA binding domain containing 4 with coiled-coils	1366.13	0.127946	0.208299	0.614241	0.539056	0.778276	10.5654	10.6022	10.2318	10.3326	10.255	10.3535	10.471
KBTBD3	kelch repeat and BTB domain containing 3	45.3014	-0.487006	1.01056	-0.481917	0.629865	0.833597	5.5677	5.17942	5.43096	5.41169	5.6006	5.33043	5.50576
AASDHPPT	aminoadipate-semialdehyde dehydrogenase-phosphopantetheinyl transferase	150.004	0.400874	0.388821	1.031	0.302542	0.591091	7.23128	7.10643	7.34729	7.36906	7.05913	7.15339	7.19428
GUCY1A2	guanylate cyclase 1 soluble subunit alpha 2	149.608	0.969419	0.441244	2.19701	0.0280194	0.140383	7.4303	7.00959	7.36529	7.33576	6.83091	7.05261	7.04084
CWF19L2	CWF19 like cell cycle control factor 2	450.167	0.552931	0.283417	1.95095	0.0510634	0.209661	8.69138	8.94288	8.75632	9.16726	8.5712	8.61845	8.67577
ALKBH8	alkB homolog 8, tRNA methyltransferase	270.751	-0.202045	0.5091	-0.396867	0.691466	0.866542	7.668	7.80187	7.85007	8.36688	8.5385	7.65645	7.68453
ELMOD1	ELMO domain containing 1	20.6294	-0.801619	1.75979	-0.45552	0.648736	0.842725	4.11013	4.10879	4.10654	4.45635	4.1891	4.39799	4.23648
SLN	sarcolipin	2.26771	4.82978	3.69978	1.30542	0.191748	NA	1.08884	1.08871	1.08849	1.18111	1.08841	1.08843	1.08845
SLC35F2	solute carrier family 35 member F2	379.194	0.794724	0.397853	1.99753	0.0457673	0.194716	9.1923	8.26328	8.46657	8.40667	8.3064	8.22905	8.24655
RAB39A	RAB39A, member RAS oncogene family	83.3112	1.42098	0.713524	1.99149	0.0464268	0.196462	5.91976	6.56067	6.63057	6.18927	5.9386	6.16078	6.01369
CUL5	cullin 5	1017.75	0.0382616	0.208276	0.183706	0.854244	0.944492	9.85741	10.0384	10.1516	9.91609	9.8764	9.92237	10.1097
ACAT1	acetyl-CoA acetyltransferase 1	829.223	-0.475724	0.25771	-1.84596	0.0648976	0.24391	9.40253	9.35433	9.71514	9.67451	9.55282	9.9242	9.97042
LOC132323446	protein NPAT	375.729	-0.080243	0.348481	-0.230265	0.817886	0.929409	8.4061	8.87713	8.48254	8.14959	8.57966	8.50501	8.5763
ATM	ATM serine/threonine kinase	800.732	0.19499	0.217273	0.897442	0.369483	0.654874	9.57732	9.90955	9.58516	9.64181	9.58012	9.56391	9.57584
POGLUT3	protein O-glucosyltransferase 3	516.525	0.494797	0.285963	1.73028	0.0835798	0.283744	9.19677	8.98342	9.33832	8.7893	8.80017	8.76469	8.92964
LOC132323451	uncharacterized LOC132323451	43.9157	0.850253	0.947628	0.897243	0.369589	0.654927	5.57687	5.33805	5.14004	5.50844	5.22393	5.13717	5.45074
EXPH5	exophilin 5	490.487	1.04856	0.309251	3.39064	0.000697	0.00921358	8.89	9.26905	9.12039	9.04742	8.31989	8.41331	8.82043
DDX10	DEAD-box helicase 10	1647.56	-0.265803	0.189668	-1.40141	0.161092	0.419864	10.6438	10.5578	10.6478	10.5648	10.6592	10.6406	10.9897
C2H11orf87	chromosome 2 C11orf87 homolog	55.4068	0.197966	0.619724	0.319443	0.749391	0.897093	5.81627	5.7917	5.6727	5.86692	5.78713	5.64497	5.82084
ZC3H12C	zinc finger CCCH-type containing 12C	15.6335	0.0530775	1.25972	0.0421342	0.966392	0.988136	3.85842	4.00287	3.99647	3.93916	3.97187	3.94352	3.92867
RDX	radixin	2756.6	-0.316751	0.162403	-1.9504	0.0511287	0.209683	11.3778	11.3718	11.1854	11.3705	11.536	11.4263	11.6455
FDX1	ferredoxin 1	739.465	0.23198	0.29182	0.794941	0.426648	0.698181	9.53804	9.32306	9.90716	9.40195	9.17044	9.45692	9.6249
ARHGAP20	Rho GTPase activating protein 20	4.23448	-0.608701	2.26556	-0.268676	0.788179	NA	2.03634	2.10704	2.04679	2.03582	2.08415	2.05925	2.06025
[truncated: 15,075 more rows]

## Sheet: Table S2
Table S2. Differential expression analysis results (using DESeq2) comparing expression in the livers of molting and non-molting male house finches. rlog-normalized read counts for each sample used in the analysis are presented at right.
		DESeq2 results						Normalized read counts: Molt				Normalized read counts: Non-molt
Gene symbol	Gene description	Mean of normalized counts for all samples	log2 fold change	log2 fold change standard error estimates	Wald statistic	Wald test p-value	Benjamini-Hochberg adjusted p-value	PM2	PM3	PM6	PM8	M3605	M3609	M3611
LOC132336697	N-alpha-acetyltransferase 20	218.603	0.473611	0.84196	0.56251	0.573769	0.998963	6.45667	8.64607	7.9974	7.5873	7.4675	7.25216	7.74653
LOC132336763	uncharacterized LOC132336763	10.4946	-2.56022	1.64514	-1.55623	0.119653	0.998963	0.860956	2.55773	2.37745	1.04654	3.52141	4.62287	1.81991
LOC132336801	uncharacterized LOC132336801	5.18043	-0.619069	2.2328	-0.277261	0.781579	NA	0.694041	2.7751	1.99282	0.851744	1.92119	0.238455	3.10747
SMARCD3	SWI/SNF related, matrix associated, actin dependent regulator of chromatin, subfamily d, member 3	120.814	-0.0374905	1.37067	-0.0273519	0.978179	0.998963	7.97377	6.19524	6.2151	2.21934	5.25562	7.77331	5.85859
CHPF2	chondroitin polymerizing factor 2	94.5896	0.0103833	1.18187	0.00878546	0.99299	0.999593	2.09251	6.94425	6.8393	6.63313	6.37568	6.67224	6.31682
ABCF2	ATP binding cassette subfamily F member 2	176.212	-1.57384	1.12832	-1.39485	0.163061	0.998963	7.02449	6.87629	6.91804	2.53299	7.74688	7.69761	8.27586
AGAP3	ArfGAP with GTPase domain, ankyrin repeat and PH domain 3	186.563	-0.375879	1.24955	-0.300812	0.763558	0.998963	2.37554	7.35009	6.88031	8.26621	7.51295	7.64915	7.63091
TMUB1	transmembrane and ubiquitin like domain containing 1	37.4227	-1.84919	1.36412	-1.35558	0.175231	0.998963	1.45373	4.6617	5.11426	1.6177	5.89823	5.42767	5.68661
FASTK	Fas activated serine/threonine kinase	272.361	0.688805	1.04824	0.657107	0.511112	0.998963	8.09691	7.05341	6.15862	9.39351	7.37041	6.84306	8.28128
SLC4A2	solute carrier family 4 member 2	236.391	0.363431	0.816955	0.44486	0.656421	0.998963	7.91185	7.38232	7.30129	8.76128	6.97929	8.07107	7.73484
CDK5	cyclin dependent kinase 5	46.0965	-0.291269	1.69874	-0.171462	0.863861	0.998963	1.34838	5.79781	6.01282	3.57339	5.96367	0.512042	5.838
ASIC3	acid sensing ion channel subunit 3	3.43275	2.32146	2.88341	0.805108	0.420757	NA	0.364571	1.97979	2.54569	0.501579	1.27651	-0.163367	-0.285591
ABCB8	ATP binding cassette subfamily B member 8	339.65	0.11142	0.802809	0.138788	0.889618	0.998963	9.05963	7.52602	7.68729	8.76397	8.13561	8.68371	8.07433
ATG9B	autophagy related 9B	334.072	0.485361	1.00389	0.483479	0.628756	0.998963	9.46548	8.38593	8.15829	5.73462	7.65517	8.25137	8.22034
NOS3	nitric oxide synthase 3	6.38033	0.180072	2.15376	0.0836081	0.933368	0.998963	0.738667	3.22198	2.85043	0.905688	3.16704	0.217279	1.88242
KCNH2	potassium voltage-gated channel subfamily H member 2	3.42589	1.79079	2.89681	0.618196	0.536446	NA	0.408927	2.25234	2.27202	0.545829	1.56042	-0.0934621	-0.209839
AOC1	amine oxidase copper containing 1	1268.81	-0.216183	0.862372	-0.250685	0.802058	0.998963	9.42285	10.0992	9.67512	10.9851	10.4235	9.13032	10.9649
LOC132341241	serine/arginine repetitive matrix protein 5-like	76.0339	-0.155662	1.29536	-0.120169	0.90435	0.998963	1.89167	5.82402	4.98471	7.30026	5.73882	5.77647	6.7393
LOC132340157	zinc finger protein 135-like	389.497	-0.763634	1.28125	-0.596007	0.551171	0.998963	2.74398	8.12165	8.64953	8.69241	8.19127	9.09959	8.97405
RARRES2	retinoic acid receptor responder 2	5756.13	-0.743612	1.00311	-0.741307	0.458507	0.998963	9.72097	11.6442	11.5094	13.2862	13.0031	12.3844	12.7856
LRRC61	leucine rich repeat containing 61	7.38626	-0.955917	2.06437	-0.463056	0.643324	0.998963	0.796497	3.09468	2.60279	0.96953	3.51393	0.264876	3.14672
ZNF467	zinc finger protein 467	226.093	1.23181	1.00853	1.2214	0.221936	0.998963	8.03645	6.45374	6.97171	9.16781	6.17368	6.72042	7.72502
LOC132339254	SCO-spondin-like	10.9126	-3.77139	2.23428	-1.68797	0.0914173	0.998963	0.342195	-1.08603	2.03013	0.52901	-0.176614	4.85735	2.35317
TBRG4	transforming growth factor beta regulator 4	167.544	0.188051	0.732921	0.256578	0.797505	0.998963	7.52381	7.41483	7.01736	7.7259	7.38527	6.578	7.65087
NACAD	NAC alpha domain containing	0.965006	-2.95297	3.63559	-0.812239	0.416654	NA	-0.610187	-1.0393	-1.03901	-0.5415	0.580208	-0.952858	-1.03665
CCM2	CCM2 scaffold protein	71.9507	-1.17201	1.47475	-0.79472	0.426776	0.998963	1.71003	6.27616	6.28169	1.88873	6.12904	6.72328	6.43897
LOC132322315	uncharacterized LOC132322315	5.47102	-1.47481	2.17545	-0.677933	0.497814	0.998963	0.705049	2.40905	1.86451	0.865276	2.56743	0.241625	3.27898
PTPN23	protein tyrosine phosphatase non-receptor type 23	171.764	0.0462727	1.26286	0.0366411	0.970771	0.998963	2.32414	6.76193	7.54176	8.28035	7.066	7.4142	7.34018
SCAP	SREBF chaperone	312.417	0.884539	1.41771	0.623923	0.532678	0.998963	2.46346	7.31453	7.4519	9.80887	7.54935	7.99132	7.20648
ELP6	elongator acetyltransferase complex subunit 6	38.0927	-0.96968	1.44449	-0.671295	0.502032	0.998963	1.48691	5.31606	5.57212	1.65133	5.56675	5.70153	5.07677
SMARCC1	SWI/SNF related, matrix associated, actin dependent regulator of chromatin subfamily c member 1	180.988	0.214067	0.791075	0.270602	0.786697	0.998963	8.22375	6.95889	7.44534	7.21837	7.34274	6.70503	7.82541
DHX30	DExH-box helicase 30	111.338	-0.563973	0.799133	-0.705731	0.480355	0.998963	5.72304	6.29225	6.71257	7.09731	6.41031	7.27734	7.20607
MAP4	microtubule associated protein 4	135.763	0.989088	0.925104	1.06916	0.284996	0.998963	8.38611	6.4845	7.08179	5.8963	6.39449	6.45865	6.61137
CDC25A	cell division cycle 25A	15.8087	-1.51233	1.43408	-1.05457	0.291624	0.998963	1.18657	3.90524	3.74617	1.33449	4.28236	3.84668	4.73404
LOC132341700	E3 ubiquitin-protein ligase TRIM7-like	30.3257	-2.43502	1.35184	-1.80127	0.07166	0.987698	1.29752	3.41382	4.63003	1.45464	5.23927	5.88568	5.10696
ZNF777	zinc finger protein 777	54.0819	-1.08438	1.24184	-0.873206	0.382551	0.998963	1.76019	5.44746	5.87256	4.97831	6.2678	4.34306	6.61932
LOC132340430	tigger transposable element-derived protein 3-like	34.6492	-2.02784	1.42627	-1.42178	0.155091	0.998963	1.34343	4.94016	4.2689	1.50445	4.33706	6.27989	5.4098
LOC132341904	zinc finger protein 180-like	90.1083	-2.80586	1.33455	-2.10247	0.035512	0.810857	1.70774	5.39844	5.61999	1.88988	7.25136	7.07526	6.98089
LOC132341334	uncharacterized LOC132341334	36.9895	0.179651	1.43158	0.125492	0.900134	0.998963	1.44721	4.75236	4.46519	6.23356	4.15262	5.9356	2.72117
LOC132341574	zinc finger protein 282-like	18.8123	-2.74082	1.50509	-1.82103	0.0686028	0.972281	1.00354	3.86634	1.45627	1.20443	4.62748	5.22684	4.07388
LOC132340605	zinc finger protein 282-like	165.269	-0.734285	1.27265	-0.576972	0.563958	0.998963	2.28108	7.57249	6.36247	7.57854	7.47422	6.45958	8.18634
LOC132340282	uncharacterized LOC132340282	9.04394	-2.3639	2.5753	-0.917911	0.358666	0.998963	0.306337	2.85691	-1.02145	0.486927	4.42982	-0.56798	1.35797
LOC132322409	zinc finger protein 777-like	26.8848	-2.10402	1.8948	-1.11041	0.266821	0.998963	0.905616	3.01652	4.67335	1.11299	5.7721	0.0893429	5.31995
LOC132322365	zinc finger protein 777-like	15.7412	-0.350092	1.98023	-0.176793	0.859671	0.998963	0.868551	3.18961	4.82171	1.06544	4.5612	0.149227	3.8519
LOC132339278	uncharacterized LOC132339278	52.7	0.476005	1.38978	0.342505	0.731971	0.998963	1.62257	4.63858	4.37376	7.13579	4.37641	5.34416	5.7652
CAMP	cathelicidin antimicrobial peptide	1.66275	4.76494	3.73215	1.27673	0.201698	NA	-0.66878	0.601815	-1.21939	-0.571889	-1.21932	-1.13419	-1.21431
KLHL18	kelch like family member 18	2.41389	-2.09949	3.19607	-0.656898	0.511247	NA	0.29677	1.00011	-0.222082	0.414457	1.3411	-0.142886	2.01023
KIF9	kinesin family member 9	0.609675	3.68019	3.75281	0.980647	0.326767	NA	-0.704452	0.0422299	-1.00725	-0.655539	-1.00723	-0.94847	-1.00622
LOC132322715	uncharacterized LOC132322715	5.14533	0.486281	2.28855	0.212484	0.831729	NA	0.608619	3.28475	1.58688	0.766003	1.48274	0.0745346	2.63294
SETD2	SET domain containing 2, histone lysine methyltransferase	204.266	-0.727309	0.83344	-0.872659	0.382849	0.998963	7.62455	7.62751	7.59143	5.63767	7.71808	8.04174	8.0863
LOC132322929	tumor necrosis factor receptor superfamily member 16-like	582.568	0.923101	1.0028	0.920526	0.357298	0.998963	7.98788	8.01423	8.6777	10.6829	8.7122	8.87895	8.1104
LOC132339310	D-serine dehydratase-like	146.094	0.799139	1.35771	0.588591	0.556135	0.998963	6.95083	6.55567	6.73973	8.18547	7.17827	1.2532	7.02606
NBEAL2	neurobeachin like 2	38.7978	-1.70147	1.43941	-1.18206	0.237182	0.998963	1.42209	4.3099	5.49371	1.58609	4.865	6.2241	5.61005
CCDC12	coiled-coil domain containing 12	124.838	0.27279	1.38295	0.197252	0.84363	0.998963	2.03661	6.14845	5.15751	8.34696	6.61149	6.47692	6.85353
PTH1R	parathyroid hormone 1 receptor	622.351	0.0989005	0.654723	0.151057	0.879931	0.998963	9.61075	9.30305	9.01619	9.24824	9.01612	9.56139	9.02809
MYL3	myosin light chain 3	3.62445	0.669837	2.93933	0.227887	0.819734	NA	0.391545	1.47256	2.56275	0.531431	-0.285777	-0.141715	2.14194
TMIE	transmembrane inner ear	37.6151	-0.893242	1.82815	-0.488603	0.625122	0.998963	6.041	2.50337	2.00384	1.10939	0.179466	6.45127	3.30337
ALS2CL	ALS2 C-terminal like	781.384	3.52836	1.45632	2.42279	0.0154016	0.55493	11.544	8.16414	8.05868	3.75743	6.64386	7.52005	6.09044
JMJD4	jumonji domain containing 4	3.95683	-2.74705	2.39695	-1.14606	0.251769	NA	0.438016	1.14237	0.477342	0.582466	1.96021	-0.102051	2.96644
SNAP47	synaptosome associated protein 47	28.0545	-1.10442	1.4885	-0.741969	0.458106	0.998963	1.32574	4.70999	5.07627	1.48033	5.43881	3.72193	5.3642
WNT9A	Wnt family member 9A	43.8736	-0.544262	1.51881	-0.358347	0.720084	0.998963	1.4899	6.32713	5.06364	1.658	5.27324	5.97823	5.08151
ARF1	ADP ribosylation factor 1	187.886	0.239621	1.38761	0.172686	0.862898	0.998963	6.27741	7.89163	7.73049	7.52798	7.37633	1.3764	8.09582
C1H1orf35	chromosome 1 C1orf35 homolog	636.129	0.763809	0.951549	0.8027	0.422148	0.998963	10.196	8.33228	8.40308	9.95957	8.28819	9.66197	7.82636
MRPL55	mitochondrial ribosomal protein L55	271.534	1.78848	0.995359	1.79682	0.0723646	0.994468	8.78074	8.86236	7.97527	7.81039	7.55339	4.35004	7.17003
GUK1	guanylate kinase 1	63.3779	-0.75183	1.62434	-0.462853	0.643469	0.998963	5.2317	5.9481	6.03624	1.7266	6.49077	0.679865	6.66381
IBA57	iron-sulfur cluster assembly factor IBA57	9.60126	-2.65964	1.96996	-1.3501	0.176985	0.998963	0.712385	2.43238	2.00031	0.895038	4.05941	0.0537469	4.02084
LOC132323237	uncharacterized LOC132323237	68.3743	1.00388	1.25075	0.802618	0.422195	0.998963	1.84295	5.90163	5.91311	7.36429	5.49938	5.30927	5.41928
OBSCN	obscurin, cytoskeletal calmodulin and titin-interacting RhoGEF	5.89696	-0.325327	2.70738	-0.120163	0.904354	0.998963	0.460071	2.85734	2.29676	0.623671	-0.462088	-0.199094	3.31739
LOC132323290	7-alpha-hydroxycholest-4-en-3-one 12-alpha-hydroxylase	538.992	-0.140642	0.794968	-0.176915	0.859575	0.998963	8.2775	8.87005	8.22701	9.87388	9.19025	9.15092	9.00782
ACKR2	atypical chemokine receptor 2	17.4392	-1.20854	1.50762	-0.801621	0.422772	0.998963	1.16286	3.96601	4.26002	1.32096	3.76005	5.15207	3.56589
HIGD1A	HIG1 hypoxia inducible domain family member 1A	65.8022	0.461544	1.60622	0.287348	0.773846	0.998963	6.45269	6.26682	6.23688	1.77864	6.01072	0.729587	6.14914
CCDC13	coiled-coil domain containing 13	0.792875	3.92445	3.75113	1.04621	0.295466	NA	-0.623758	-0.995101	0.396415	-0.56406	-0.994876	-0.921579	-0.993217
ZBTB47	zinc finger and BTB domain containing 47	51.5509	2.39781	1.61069	1.48868	0.136571	0.998963	6.98145	5.78489	5.50328	1.4544	4.97118	0.429742	3.27862
NKTR	natural killer cell triggering receptor	220.421	0.71034	0.772973	0.918971	0.358111	0.998963	7.40807	7.82688	8.34005	8.16316	6.80553	8.01809	6.97863
SEC22C	SEC22 homolog C, vesicle trafficking protein	10.9405	-0.863123	2.04041	-0.423015	0.672285	0.998963	0.782528	2.14562	4.06925	0.969422	4.15093	0.11181	3.51993
VIPR1	vasoactive intestinal peptide receptor 1	69.1869	0.0987078	1.28682	0.0767068	0.938857	0.998963	7.29549	5.02831	5.56928	2.03076	6.50603	5.45589	5.50888
ADCYAP1R1	ADCYAP receptor type I	50.8763	0.232186	1.94243	0.119533	0.904853	0.998963	0.994423	2.65272	3.38	6.97878	4.3855	6.26641	-0.590923
AQP1	aquaporin 1 (Colton blood group)	344.896	2.03697	0.839063	2.42767	0.0151961	0.55493	9.62306	8.61619	8.58643	7.93647	7.71533	6.91978	6.3516
MINDY4	MINDY lysine 48 deubiquitinase 4	5.15872	-0.776468	2.18206	-0.355842	0.721959	NA	0.752456	2.4667	2.39079	0.909961	2.65702	0.305561	2.84831
GARS1	glycyl-tRNA synthetase 1	326.696	0.257384	0.729471	0.352837	0.724211	0.998963	8.40706	8.62624	8.76929	7.63536	8.54852	7.73455	8.2287
CTDSPL	CTD small phosphatase like	935.709	0.125057	0.676703	0.184804	0.853383	0.998963	10.2303	9.87973	9.74705	9.703	9.76628	10.2039	9.26172
VILL	villin like	2.40017	1.52642	3.22531	0.473263	0.636026	NA	0.207602	2.10155	0.5848	0.32497	1.12088	-0.266529	-0.342626
PLCD1	phospholipase C delta 1	41.5776	0.628796	1.69507	0.370956	0.71067	0.998963	1.23304	5.57558	6.49862	1.39852	3.43246	5.86664	3.1169
DLEC1	DLEC1 cilia and flagella associated protein	292.17	0.231214	0.772436	0.299332	0.764687	0.998963	7.724	8.14632	8.43036	8.55716	7.49569	8.73906	7.50772
ACAA1	acetyl-CoA acyltransferase 1	1539.96	-0.0131529	0.702221	-0.0187305	0.985056	0.998963	10.0664	10.4645	10.845	10.7798	10.5874	9.95831	11.002
LOC132323528	mitogen-activated protein kinase kinase kinase 3-like	94.6115	0.478231	1.17842	0.405824	0.684872	0.998963	6.65007	7.1359	7.04777	2.26362	6.42964	5.80985	6.34537
LOC132323550	cryptochrome DASH-like	3.09398	0.280878	3.05777	0.0918571	0.926812	NA	0.344852	-0.272764	2.43865	0.476264	1.47434	-0.155437	1.44238
MYD88	MYD88 innate immune signal transduction adaptor	87.0632	1.22113	1.12476	1.08568	0.277622	0.998963	6.43865	6.46361	6.92811	6.82153	6.2154	2.06654	6.05051
OXSR1	oxidative stress responsive kinase 1	8.09726	-1.59951	2.04224	-0.783211	0.433503	0.998963	0.762685	3.04374	2.09267	0.939258	3.66284	0.182878	3.58688
LOC132323569	solute carrier family 22 member 13-like	128.56	-0.333491	1.69036	-0.19729	0.843601	0.998963	6.27375	6.76663	7.57819	2.00884	7.27677	0.903647	7.56462
LOC132339339	solute carrier family 22 member 13-like	1.01105	-0.176002	3.6158	-0.0486759	0.961178	NA	-0.189705	0.413047	-0.539605	-0.118777	0.560292	-0.517067	-0.537671
XIRP1	xin actin binding repeat containing 1	26.7387	-0.698918	1.52705	-0.45769	0.647175	0.998963	1.29435	5.01956	5.03352	1.44739	3.66229	5.61299	4.46614
CSRNP1	cysteine and serine rich nuclear protein 1	50.8448	2.03195	1.83036	1.11014	0.26694	0.998963	5.6104	4.3543	3.42221	7.00708	5.39602	0.225884	-0.482244
GORASP1	golgi reassembly stacking protein 1	147.942	-0.246749	1.26426	-0.195172	0.845258	0.998963	2.24979	7.66428	7.6136	6.39154	7.137	6.46114	7.72197
WDR48	WD repeat domain 48	149.431	1.07461	0.913684	1.17613	0.239542	0.998963	6.26789	7.19438	6.8495	8.46539	7.02655	5.93843	6.53218
LOC132339346	sodium channel protein type 5 subunit alpha-like	30.3177	-0.0883975	1.60294	-0.0551471	0.956021	0.998963	6.08384	3.71942	1.88266	1.31841	3.27811	5.75909	2.91488
LOC132323610	sodium channel protein type 5 subunit alpha-like	1.04518	-1.91723	3.61088	-0.53096	0.595447	NA	-0.364793	-0.35675	-0.772685	-0.292246	-0.772654	-0.726722	0.807398
EXOG	exo/endonuclease G	229.843	0.657482	0.690687	0.951925	0.341135	0.998963	7.67287	8.13174	7.87077	8.37429	7.4719	7.80558	7.08597
ACVR2B	activin A receptor type 2B	66.7555	2.60357	1.62023	1.60692	0.108073	0.998963	7.43371	5.79714	6.11189	1.5349	3.55138	0.479209	5.16094
XYLB	xylulokinase	510.582	0.804231	0.906863	0.886827	0.375172	0.998963	7.35641	9.34269	8.65472	10.0694	8.57534	8.01304	8.8235
NUB1	negative regulator of ubiquitin like proteins 1	106.033	-0.45317	1.18763	-0.381575	0.702776	0.998963	7.12272	6.15421	6.90066	2.31436	6.05325	7.25014	6.90431
WDR86	WD repeat domain 86	12.9964	-0.481311	1.95143	-0.246646	0.805183	0.998963	0.754032	2.58973	1.59506	4.42073	-0.482805	4.54948	2.50461
CRYGN	crystallin gamma N	1.11938	4.2714	3.74723	1.13988	0.254336	NA	-0.144453	0.682947	0.568536	-0.0684994	-0.517325	-0.490661	-0.515048
RHEB	Ras homolog, mTORC1 binding	618.325	0.594157	0.752772	0.789293	0.429941	0.998963	8.75669	9.7759	9.86978	9.0286	9.42279	8.75315	8.453
PRKAG2	protein kinase AMP-activated non-catalytic subunit gamma 2	112.666	1.04865	1.31858	0.795282	0.426449	0.998963	8.28049	6.29995	6.19001	2.19375	5.98207	5.47749	6.5474
LOC132323742	uncharacterized LOC132323742	22.7064	8.41707	1.87089	4.49896	6.82874e-06	0.00893958	5.71756	3.10256	2.74303	4.64102	-1.14879	-0.436569	-1.05461
GALNT11	polypeptide N-acetylgalactosaminyltransferase 11	49.4878	-1.31424	1.50782	-0.871615	0.383418	0.998963	1.49503	5.80864	5.41738	1.66592	5.8168	4.44616	6.65118
KMT2C	lysine methyltransferase 2C	920.408	0.19185	0.751915	0.255149	0.798608	0.998963	10.5584	9.74664	9.48946	9.45318	9.72912	10.1625	9.09366
XRCC2	X-ray repair cross complementing 2	14.5436	-0.470855	1.9492	-0.241563	0.809119	0.998963	0.898649	3.7693	4.3846	1.09358	3.88792	0.215711	4.46384
ACTR3B	actin related protein 3B	11.6348	-0.418925	1.59743	-0.26225	0.793129	0.998963	1.05432	4.07293	3.63569	1.23349	2.67395	4.16768	3.30146
DPP6	dipeptidyl peptidase like 6	23.7427	-0.284063	2.1696	-0.130929	0.895832	0.998963	5.56435	0.36864	-0.144321	0.725261	-1.16312	5.30553	2.99122
PAXIP1	PAX interacting protein 1	29.9057	-1.74207	1.41702	-1.22939	0.218924	0.998963	1.34104	4.87755	4.31454	1.49767	4.56393	5.96822	4.98517
INSIG1	insulin induced gene 1	681.635	-1.88379	0.990741	-1.9014	0.0572499	0.922121	6.84242	7.46822	9.0005	8.94242	10.4098	8.24207	10.3612
EN2	engrailed homeobox 2	5.8694	6.47301	3.69538	1.75165	0.0798341	0.998963	5.88792	-2.15326	-2.13821	-0.34416	-2.1366	-1.32269	-2.02373
RBM33	RNA binding motif protein 33	73.7292	-0.617829	1.24451	-0.496443	0.619582	0.998963	1.91964	6.7204	6.34404	4.62323	6.6347	5.90988	6.43287
SHH	sonic hedgehog signaling molecule	1.64209	1.32339	3.62496	0.365077	0.715054	NA	0.00529791	-0.189218	1.47902	0.101501	0.661642	-0.417992	-0.463187
LMBR1	limb development membrane protein 1	80.0815	0.312791	1.29685	0.241193	0.809406	0.998963	7.61454	5.11516	5.81061	2.08218	6.07429	6.33228	5.53941
NOM1	nucleolar protein with MIF4G domain 1	75.2308	0.0624919	1.20264	0.0519621	0.958559	0.998963	7.23766	5.76101	5.89776	2.14406	6.27137	6.16481	5.79294
UBE3C	ubiquitin protein ligase E3C	112.603	-0.28837	0.687544	-0.419421	0.674909	0.998963	6.83705	6.75578	6.72866	6.45476	6.65247	7.12902	7.0039
DNAJB6	DnaJ heat shock protein family (Hsp40) member B6	191.049	-0.206309	1.01159	-0.203945	0.838396	0.998963	4.72187	7.74673	8.21631	7.05068	8.07188	7.47922	7.11776
PTPRN2	protein tyrosine phosphatase receptor type N2	0.898889	4.04445	3.75039	1.07841	0.280852	NA	-0.257383	0.170282	0.463708	-0.19203	-0.58687	-0.568031	-0.585281
NCAPG2	non-SMC condensin II complex subunit G2	1.34954	4.48524	3.74235	1.19851	0.230719	NA	-0.107428	0.577263	1.07774	-0.0218205	-0.537985	-0.500799	-0.534757
ESYT2	extended synaptotagmin 2	68.7538	-0.729338	1.46465	-0.497962	0.618511	0.998963	4.70427	6.29758	6.1523	3.78226	7.01432	0.824018	6.35738
DYNC2I1	dynein 2 intermediate chain 1	2216.91	1.78559	1.29252	1.38147	NA	NA	12.9712	9.54131	9.44494	8.27897	9.2102	10.6945	8.83326
VIPR2	vasoactive intestinal peptide receptor 2	12.9141	1.28408	1.65193	0.77732	0.43697	0.998963	3.37879	4.23689	4.35336	1.19171	3.64149	0.407589	2.67694
ZMYND11	zinc finger MYND-type containing 11	125.84	-0.958892	0.986895	-0.971626	0.331237	0.998963	5.33903	7.32143	6.88944	4.84806	6.88446	7.88471	6.89504
DIP2C	disco interacting protein 2 homolog C	2.76225	0.134928	2.6633	0.050662	0.959595	NA	0.406778	0.782914	2.12473	0.531966	0.455042	-0.0277518	1.91229
LARP4B	La ribonucleoprotein 4B	72.5952	-0.817574	1.53875	-0.531323	0.595195	0.998963	1.6754	5.90356	6.84978	1.85336	6.41604	5.42656	6.79259
GTPBP4	GTP binding protein 4	858.011	-0.705461	0.735597	-0.959032	0.337543	0.998963	9.72126	9.68538	9.57834	8.26751	9.96004	10.0784	10.0608
IDI1	isopentenyl-diphosphate delta isomerase 1	253.949	-0.993126	0.96931	-1.02457	0.305566	0.998963	6.88304	7.99241	7.70424	7.06699	9.08726	6.01624	8.37081
WDR37	WD repeat domain 37	32.7939	-0.573708	1.48792	-0.385577	0.69981	0.998963	1.41616	5.41273	5.41204	1.57547	5.34211	4.30204	5.40438
PFKP	phosphofructokinase, platelet	29.2101	0.672436	1.6025	0.419617	0.674766	0.998963	1.28567	5.27619	5.43992	4.70373	4.9451	0.521661	4.59924
PITRM1	pitrilysin metallopeptidase 1	214.555	0.0818277	1.2143	0.0673868	0.946274	0.998963	8.10096	7.95841	8.00211	2.6667	7.53214	7.73155	7.5345
KLF6	KLF transcription factor 6	61.7397	3.05781	1.53523	1.99176	0.0463979	0.877628	6.61503	6.19646	6.87002	1.53192	4.53812	0.485321	3.64212
TRNAG-UCC	NA	4.00006	-4.9899	3.28426	-1.51934	0.128677	NA	-0.426195	-1.48745	-1.48428	-0.281187	-0.10392	2.14219	-1.45896
LOC132324097	uncharacterized LOC132324097	1.06667	-0.778923	3.60745	-0.215921	0.829049	NA	-0.2012	0.262631	-0.573096	-0.127651	-0.573068	-0.547702	0.746577
FZD8	frizzled class receptor 8	36.4721	-2.73198	1.13839	-2.39986	0.0164012	0.571713	1.4567	3.99229	3.95744	3.61141	5.53241	6.50657	4.73334
GJD4	gap junction protein delta 4	0.962777	4.11061	3.75001	1.09616	0.273009	NA	-0.608419	-1.03717	0.58431	-0.539842	-1.03685	-0.95054	-1.03452
CCNY	cyclin Y	138.865	-0.0363394	0.686508	-0.0529337	0.957785	0.998963	7.25445	6.93394	6.9283	7.25179	7.07024	7.43439	6.79792
LOC132339361	uncharacterized LOC132339361	56.7739	0.00365003	1.18733	0.00307414	0.997547	0.9999	6.56197	5.72738	5.67811	2.02608	5.64605	6.26192	4.89651
CREM	cAMP responsive element modulator	276.259	-1.35383	1.2522	-1.08117	0.279623	0.998963	7.45319	7.88062	7.71617	2.70868	9.3364	7.88895	7.51852
CUL2	cullin 2	67.4805	-1.03172	1.48374	-0.695347	0.486838	0.998963	1.68599	5.8589	6.5624	1.86272	6.16034	6.48937	6.27418
PARD3	par-3 family cell polarity regulator	673.651	1.65692	1.04949	1.57879	0.114384	0.998963	10.9804	8.36158	8.5571	8.99885	7.24351	9.14186	7.74168
NRP1	neuropilin 1	137.654	0.270498	1.2251	0.220796	0.825251	0.998963	2.24305	7.23326	7.69852	7.33204	6.63369	7.22341	6.63591
ITGB1	integrin subunit beta 1	185.053	-0.332223	0.660583	-0.502924	0.615018	0.998963	7.2927	7.62819	7.50539	7.10831	7.55733	7.76293	7.7197
EPC1	enhancer of polycomb homolog 1	57.373	-0.948854	1.47359	-0.643908	0.519635	0.998963	1.62908	5.96332	6.16026	1.80294	5.71735	6.38005	5.98109
LOC132324364	uncharacterized LOC132324364	0.56363	-0.446515	3.64558	-0.122481	0.902518	NA	-0.532495	-0.421774	-0.786427	-0.486519	-0.0942713	-0.761863	-0.785664
KIF5B	kinesin family member 5B	201	0.559574	1.27472	0.438977	0.660678	0.998963	8.80881	7.244	7.55305	2.57021	7.01752	7.31734	7.3329
LOC132324383	uncharacterized LOC132324383	0.566339	3.61256	3.75333	0.962493	0.335802	NA	-0.726649	-1.01413	-0.0383353	-0.680497	-1.01401	-0.956892	-1.01311
ARHGAP12	Rho GTPase activating protein 12	218.313	1.3298	0.749655	1.77389	0.0760817	0.998212	8.67191	7.42976	7.64536	8.26767	6.69563	7.26678	6.91319
ZEB1	zinc finger E-box binding homeobox 1	315.596	1.04246	1.24781	0.835432	NA	NA	9.95912	6.51812	7.12057	6.29978	6.45279	8.54474	6.49608
LOC132324474	uncharacterized LOC132324474	21.3256	-1.83568	1.38473	-1.32566	0.184951	0.998963	1.25232	3.92	4.20212	1.39712	4.32493	5.29668	4.73405
LOC132324486	uncharacterized LOC132324486	24.807	3.64228	1.92844	1.88872	0.0589296	0.930709	5.96765	3.63269	4.67561	0.926342	3.07553	-0.164698	-0.780076
ZNF438	zinc finger protein 438	34.7841	-2.23765	1.50456	-1.48724	0.136952	0.998963	1.2288	3.86316	4.88663	1.38983	3.69583	6.5543	4.94103
SVIL	supervillin	197.643	0.417903	0.803295	0.520237	0.602899	0.998963	7.98913	6.68201	7.54117	8.25698	6.95537	7.87286	7.1367
JCAD	junctional cadherin 5 associated	72.6296	0.0857841	1.26904	0.0675976	0.946106	0.998963	6.76725	5.95313	6.42437	2.07467	5.56281	6.88445	4.49229
MTPAP	mitochondrial poly(A) polymerase	265.981	0.525067	1.28238	0.409447	0.682211	0.998963	9.07514	7.94622	8.01291	2.7181	7.92684	7.2029	7.72728
MAP3K8	mitogen-activated protein kinase kinase kinase 8	46.984	1.72768	1.59978	1.07995	0.280166	0.998963	1.36128	6.10687	5.9135	6.18429	3.9086	0.522846	5.2822
BAMBI	BMP and activin membrane bound inhibitor	437.484	0.678996	0.949233	0.71531	0.474417	0.998963	6.47289	9.63287	9.04407	8.96748	8.3171	7.81091	8.77428
WAC	WW domain containing adaptor with coiled-coil	214.256	1.61643	1.29102	1.25205	0.210551	0.998963	8.56653	8.32749	8.1688	2.51426	7.2138	5.69625	6.55591
LOC132324700	microtubule nucleation factor SSNA1-like	85.5561	-0.539155	1.14135	-0.472383	0.636654	0.998963	6.63343	6.27079	6.41595	2.23803	6.60106	6.94423	5.95898
MPP7	MAGUK p55 scaffold protein 7	8.92559	-0.908493	1.64763	-0.551394	0.581363	0.998963	0.979054	2.9951	3.45096	1.15918	2.56878	4.02439	2.72057
RAB18	RAB18, member RAS oncogene family	222.79	-0.82178	1.19321	-0.688712	0.491005	0.998963	7.73089	7.83548	7.48962	2.6793	8.28293	7.60885	8.14933
LOC132324761	patched domain-containing protein 3	11.7418	4.15314	2.32604	1.7855	0.0741809	0.997385	0.383161	4.20103	4.47173	0.572203	-1.04322	-0.51603	1.60556
YME1L1	YME1 like 1 ATPase	445.575	0.409814	0.800221	0.512126	0.608563	0.998963	8.55013	9.19436	9.0029	8.82204	8.78686	7.17881	9.05588
MASTL	microtubule associated serine/threonine kinase like	7.43984	0.40578	2.20365	0.18414	0.853904	0.998963	0.649913	2.87155	3.59898	0.823231	0.931923	0.0299753	3.40741
ACBD5	acyl-CoA binding domain containing 5	241.213	-0.137132	0.918593	-0.149285	0.881329	0.998963	8.84989	7.39222	7.42975	6.27092	7.70387	8.38521	7.56046
ABI1	abl interactor 1	62.7736	1.15133	1.6163	0.712325	0.476264	0.998963	1.53029	6.47095	6.63515	6.06809	5.87034	0.660601	5.23119
PDSS1	decaprenyl diphosphate synthase subunit 1	67.7049	1.8939	1.24397	1.52247	0.127891	0.998963	7.06196	5.69251	6.2629	6.09199	5.47206	0.933253	5.06759
LOC132324811	protein adenylyltransferase SelO-like	65.8062	-0.143081	1.15883	-0.123471	0.901734	0.998963	5.60145	6.78475	5.98693	2.11913	6.03728	5.95416	6.07388
APBB1IP	amyloid beta precursor protein binding family B member 1 interacting protein	17.6919	2.00298	1.95267	1.02577	0.305002	0.998963	0.786316	4.7427	5.21012	0.98589	3.59895	-0.00211274	2.19371
LOC132324881	uncharacterized LOC132324881	1.68693	4.78446	3.73147	1.28219	0.199775	NA	-0.0481758	0.856188	1.41228	0.04951	-0.551108	-0.497074	-0.546309
LOC132339374	uncharacterized LOC132339374	0.609675	3.68019	3.75281	0.980647	0.326767	NA	-0.704452	0.0422299	-1.00725	-0.655539	-1.00723	-0.94847	-1.00622
GAD2	glutamate decarboxylase 2	1.8875	0.791888	3.41354	0.231984	0.81655	NA	0.292154	1.33268	1.16394	0.396072	-0.114405	-0.0655161	1.20346
GPR158	G protein-coupled receptor 158	28.7601	8.78194	3.17459	2.76632	NA	NA	7.39966	-2.60235	-2.58316	-0.295037	-2.5811	-1.54305	-2.43715
THNSL1	threonine synthase like 1	29.2105	2.61842	1.4988	1.74702	0.0806343	0.998963	5.37461	4.26956	4.16648	5.81365	4.21329	0.364626	0.604156
ENKUR	enkurin, TRPC channel interacting protein	7.03467	2.27684	2.09823	1.08512	0.277868	0.998963	0.616679	2.99666	3.88723	0.78776	1.94957	-0.006155	1.40729
LOC132324939	uncharacterized LOC132324939	0.679607	3.77979	3.75209	1.00738	0.313751	NA	-0.665672	-0.99527	0.191706	-0.61248	-0.995101	-0.93104	-0.993854
PRTFDC1	phosphoribosyl transferase domain containing 1	20.5429	8.29431	3.23324	2.56532	0.010308	0.47329	7.06381	-2.55904	-2.54038	-0.315111	-2.53838	-1.52884	-2.39838
ARHGAP21	Rho GTPase activating protein 21	182.137	0.193872	1.21319	0.159803	0.873036	0.998963	8.09646	7.69797	7.61925	2.58046	7.12219	7.16101	7.58704
KIAA1217	KIAA1217 ortholog	40.239	0.960718	1.57806	0.608796	0.542659	0.998963	5.60612	5.54937	5.97956	1.56594	4.71042	0.585359	5.36778
OTUD1	OTU deubiquitinase 1	93.103	6.765	1.32668	5.09919	3.41116e-07	0.000803806	7.66188	6.43577	5.78095	6.79676	2.43362	0.33662	-0.425958
PIP4K2A	phosphatidylinositol-5-phosphate 4-kinase type 2 alpha	64.5046	1.12963	1.3074	0.864028	0.387573	0.998963	6.07834	6.49763	6.86099	1.94202	5.48487	3.24286	5.81033
BMI1	BMI1 proto-oncogene, polycomb ring finger	64.0818	2.04602	1.40649	1.45471	0.145751	0.998963	7.64735	4.46306	5.74259	1.72059	4.87061	4.88681	3.33991
COMMD3	COMM domain containing 3	49.195	1.83305	1.62285	1.12953	0.258675	0.998963	6.53759	5.66132	6.07715	1.501	5.40057	0.484379	3.29862
DNAJC1	DnaJ heat shock protein family (Hsp40) member C1	289.598	0.359547	0.758671	0.473916	0.635559	0.998963	8.893	8.08581	7.99955	7.87524	8.0268	8.39701	7.26728
MLLT10	MLLT10 histone lysine methyltransferase DOT1L cofactor	250.625	0.640589	1.04304	0.614159	0.539111	0.998963	9.07109	7.90734	7.92243	5.27361	6.69842	8.08977	7.51668
SKIDA1	SKI/DACH domain containing 1	4.983	1.44946	2.19914	0.659101	0.509831	NA	0.678447	2.76314	3.02191	0.834318	1.73161	0.341689	1.8622
LOC132325101	LIM zinc-binding domain-containing Nebulette	16.042	-0.313657	1.68923	-0.18568	0.852696	0.998963	1.00543	3.72911	4.77584	1.20277	1.65816	4.62932	3.87765
LOC132325094	nebulette-like	3.08501	1.45648	2.98081	0.48862	0.625111	NA	0.399007	2.22552	1.87	0.53026	1.58227	-0.0731096	-0.172495
PLXDC2	plexin domain containing 2	7.41089	1.88998	2.57182	0.734883	0.462411	0.998963	0.429929	2.62224	3.95466	0.603093	-0.675736	-0.322197	2.52952
ARL5B	ADP ribosylation factor like GTPase 5B	29.6815	2.97968	1.89626	1.57134	0.116103	0.998963	6.57195	0.490614	3.40329	0.885124	2.54071	-0.237751	3.30659
NSUN6	NOP2/Sun RNA methyltransferase 6	5.81371	-2.07064	2.66311	-0.777528	0.436847	0.998963	0.441511	2.44385	-0.454466	0.60448	2.32981	-0.210521	3.44626
CACNB2	calcium voltage-gated channel auxiliary subunit beta 2	27.34	-1.30617	1.46208	-0.893365	0.371662	0.998963	1.32072	5.07689	4.31423	1.47446	4.62433	5.75428	4.39225
LOC132325162	macrophage mannose receptor 1-like	26.3626	-3.00439	1.41047	-2.13007	0.0331662	0.775325	1.11663	1.99719	4.14183	1.29706	5.15847	5.75805	4.69615
LOC132325208	macrophage mannose receptor 1-like	8.87058	-1.68283	1.88855	-0.891069	0.372892	0.998963	0.714252	2.85958	2.49391	0.894158	0.991156	4.43345	1.52012
LOC132325193	macrophage mannose receptor 1-like	1.66822	0.574138	3.55434	0.161532	0.871675	NA	0.234979	0.834438	1.19458	0.332051	-0.149943	-0.108821	1.1097
LOC132325185	macrophage mannose receptor 1-like	60.7707	1.35248	1.7072	0.792223	0.428231	0.998963	1.35908	4.49034	5.4489	7.39797	5.42369	0.489767	5.27169
LOC132325154	macrophage mannose receptor 1-like	428.889	0.129503	0.789243	0.164085	0.869664	0.998963	8.11434	8.60207	8.97672	9.15249	8.28143	9.34697	7.88146
VIM	vimentin	79.8135	-1.31901	1.68629	-0.782195	0.4341	0.998963	1.48153	5.33998	6.79022	1.66085	4.54066	7.75216	4.6693
STAM	signal transducing adaptor molecule	45.2621	0.407387	1.24205	0.327997	0.742914	0.998963	6.48026	4.27798	5.88732	1.87412	4.82506	5.45525	5.16552
HACD1	3-hydroxyacyl-CoA dehydratase 1	11.5558	-1.77966	1.95918	-0.908368	0.363684	0.998963	0.802145	3.46617	2.49395	0.990711	3.96365	0.12713	4.42409
ST8SIA6	ST8 alpha-N-acetyl-neuraminide alpha-2,8-sialyltransferase 6	277.221	-0.0446419	1.24586	-0.0358323	0.971416	0.998963	7.8177	8.49008	8.58411	2.7867	8.21826	7.9687	7.87246
TRDMT1	tRNA aspartic acid methyltransferase 1	8.30724	0.987964	2.11399	0.467346	0.640252	0.998963	0.701147	3.08215	4.00031	0.878674	1.518	0.0775338	3.2075
CUBN	cubilin	2.18846	5.07699	3.19131	1.59088	0.111637	NA	1.59674	0.422676	1.32366	0.172367	-0.522296	-0.442474	-0.514998
RSU1	Ras suppressor protein 1	52.2758	-0.796544	1.14037	-0.698494	0.484868	0.998963	1.84178	5.49378	5.92538	5.33864	5.99542	6.24696	5.49
PTER	phosphotriesterase related	105.691	1.60766	1.24858	1.28758	0.197891	0.998963	7.96613	7.10974	6.51276	2.17617	5.46682	6.009	5.34035
MINDY3	MINDY lysine 48 deubiquitinase 3	76.1312	-0.329584	1.25832	-0.261924	0.79338	0.998963	5.50484	6.62261	6.58997	2.10606	4.96882	7.12606	5.81807
ITGA8	integrin subunit alpha 8	10.7651	0.200412	1.99918	0.100247	0.920148	0.998963	0.845588	3.62176	4.112	1.03198	3.78295	0.215903	3.06139
FAM171A1	family with sequence similarity 171 member A1	7.62439	1.80064	2.17354	0.828435	0.407424	0.998963	0.590721	3.10591	3.91619	0.764997	0.599844	-0.0697441	2.63828
NMT2	N-myristoyltransferase 2	76.4572	1.99318	1.00892	1.97555	0.0482061	0.880135	7.13358	5.48011	5.45178	7.26428	4.20375	5.75604	4.28815
RPP38	ribonuclease P/MRP subunit p38	39.9642	1.11521	1.56342	0.713318	0.475649	0.998963	5.68302	5.8323	5.73859	1.56726	5.07177	0.58801	4.8829
ACBD7	acyl-CoA binding domain containing 7	2.81693	0.527153	2.52323	0.20892	0.834511	NA	0.556998	1.57925	2.10436	0.68327	1.07245	0.196325	1.71801
OLAH	oleoyl-ACP hydrolase	20.1361	-3.88412	1.8932	-2.05162	0.0402065	0.841688	0.642594	1.65338	2.67791	0.844867	3.9698	-0.243506	5.86993
CROT	carnitine O-octanoyltransferase	184.7	-1.34474	1.61322	-0.833575	0.404521	0.998963	2.01851	7.56622	7.47622	2.20782	7.28747	6.80363	8.64778
ABCB1	ATP binding cassette subfamily B member 1	288.599	0.096878	0.927934	0.104402	0.91685	0.998963	6.84625	8.67965	8.75211	7.38669	7.22082	8.83529	7.61242
RUNDC3B	RUN domain containing 3B	1.23983	1.23954	3.64437	0.340124	0.733763	NA	-0.162403	-0.579508	1.00793	-0.081235	-0.57912	-0.545982	0.338047
SLC25A40	solute carrier family 25 member 40	11.3611	-1.43944	1.66373	-0.865191	0.386934	0.998963	0.944658	2.85339	3.6189	1.13009	2.11366	4.65869	3.09041
DBF4	DBF4 zinc finger	118.657	0.158321	1.05847	0.149576	0.881099	0.998963	6.7803	5.32988	5.99255	7.91124	6.89902	7.32494	4.97634
ADAM22	ADAM metallopeptidase domain 22	8.99964	-3.50847	2.7346	-1.28299	NA	NA	0.0372084	-1.52056	1.82829	0.217625	-0.499541	5.18052	-1.44718
SRI	sorcin	167.93	1.86568	1.67009	1.11711	0.263946	0.998963	8.45426	7.25987	7.86814	2.06147	6.43573	0.942676	6.54453
STEAP1	STEAP family member 1	1.45445	0.459935	3.61092	0.127373	0.898645	NA	-0.0638172	1.1343	-0.511217	0.0257861	0.804348	-0.469535	-0.507536
STEAP2	STEAP2 metalloreductase	2.05881	-0.908365	2.75675	-0.329506	0.741773	NA	0.466314	0.906834	1.19013	0.575088	1.57261	0.148803	1.29522
CFAP69	cilia and flagella associated protein 69	0.731405	3.84851	3.75162	1.02583	0.304974	NA	-0.38524	-0.159932	0.232141	-0.32901	-0.681877	-0.665762	-0.680722
GTPBP10	GTP binding protein 10	140.494	-0.29031	0.812352	-0.35737	0.720815	0.998963	7.75291	6.94513	6.71316	5.9457	7.28	7.47132	6.92382
CLDN12	claudin 12	42.7096	-1.23125	1.90355	-0.646819	0.517749	0.998963	1.11228	5.37997	5.3349	1.3053	5.97538	0.279777	6.16808
LOC132325538	pituitary tumor-transforming gene 1 protein-interacting protein-like	90.3575	-0.0724616	1.16748	-0.0620666	0.95051	0.998963	6.55193	6.75393	6.82595	2.25824	6.59872	5.74897	6.75801
CDK14	cyclin dependent kinase 14	7.64582	-2.22199	2.21826	-1.00168	0.316497	0.998963	0.562929	2.3827	1.74376	0.737313	-0.44274	4.17699	1.99295
FZD1	frizzled class receptor 1	35.0201	2.27432	1.61601	1.40737	0.159318	0.998963	6.25341	4.07056	5.81228	1.31862	4.41982	0.335016	3.13211
AKAP9	A-kinase anchoring protein 9	317.516	0.236815	0.932641	0.253919	0.799558	0.998963	9.3495	8.02619	8.05063	6.43184	7.64493	8.40701	8.26712
LOC132325585	lanosterol 14-alpha demethylase	631.986	-0.0985245	0.813132	-0.121167	0.903559	0.998963	8.31101	9.52583	9.57143	9.21198	9.85228	8.19686	9.42177
LOC132325635	uncharacterized LOC132325635	11.0999	-3.99299	2.15555	-1.85242	0.063965	0.954135	0.374025	1.8597	-1.03556	0.561367	1.88402	4.9477	0.798677
KRIT1	KRIT1 ankyrin repeat containing	18.3911	-0.555469	1.91717	-0.289734	0.77202	0.998963	0.947916	4.45396	4.43365	1.14833	4.59379	0.233687	4.60669
ANKIB1	ankyrin repeat and IBR domain containing 1	51.4714	-0.280858	1.14845	-0.244554	0.806802	0.998963	1.84764	5.4352	5.87625	6.07673	5.74213	5.49113	5.89283
GATAD1	GATA zinc finger domain containing 1	12.832	-0.977691	1.94782	-0.501942	0.615708	0.998963	0.87603	3.64666	3.74377	1.06763	3.83781	0.21392	4.47116
PEX1	peroxisomal biogenesis factor 1	61.1647	1.32103	1.35196	0.977122	0.328509	0.998963	6.99355	5.39414	6.31243	4.51579	5.56821	0.856948	5.44859
RBM48	RNA binding motif protein 48	13.7562	-0.802373	1.93756	-0.414116	0.678789	0.998963	0.897652	3.79985	3.97414	1.09114	4.12807	0.228895	4.3619
CLXN	calaxin	23.2486	-0.900066	1.47915	-0.608503	0.542854	0.998963	1.29111	5.10403	4.19059	1.43912	4.44895	5.24745	4.23408
FAM133B	family with sequence similarity 133 member B	1363.25	1.77069	1.0346	1.71146	NA	NA	12.0608	9.5329	9.94084	9.26836	9.02531	9.89432	8.35666
CDK6	cyclin dependent kinase 6	87.9019	-0.17457	1.24818	-0.13986	0.888771	0.998963	2.00702	6.61293	6.52739	6.70563	5.74844	7.25374	5.4862
VPS50	VPS50 subunit of EARP/GARPII complex	13.9757	-0.904968	1.94598	-0.465045	0.641899	0.998963	0.883602	3.3878	4.19223	1.07751	4.47735	0.202736	4.09147
TFPI2	tissue factor pathway inhibitor 2	48.9243	1.08741	1.58531	0.685931	0.492757	0.998963	1.41392	5.9097	6.92793	1.58449	4.35597	4.86266	5.0661
LOC132325784	guanine nucleotide-binding protein G(I)/G(S)/G(O) subunit gamma-11	97.0307	-0.00725494	1.1887	-0.00610326	0.99513	0.999659	2.09825	6.73991	6.6273	7.11018	6.4328	6.23479	6.78083
LOC132325752	probable acyl-CoA dehydrogenase 6	62.5418	1.06166	1.40058	0.758013	0.448443	0.998963	7.38198	5.42992	5.264	1.82182	3.67782	6.16761	4.34991
BET1	Bet1 golgi vesicular membrane trafficking protein	171.837	0.934411	0.759577	1.23017	0.218633	0.998963	7.59272	7.58199	8.00255	7.46879	7.29495	5.93836	7.08094
COL1A2	collagen type I alpha 2 chain	98.4574	-0.114215	1.42205	-0.0803168	0.935985	0.998963	7.48017	5.54738	6.49647	2.05872	4.78672	7.64976	4.62832
CASD1	CAS1 domain containing 1	78.5547	0.685736	1.27632	0.537276	0.591077	0.998963	1.905	5.48417	6.21219	7.56486	5.75462	5.93326	5.6837
SGCE	sarcoglycan epsilon	21.4966	-1.25678	1.67359	-0.750946	0.452685	0.998963	1.02353	3.65483	4.78401	1.22706	4.5433	5.4462	1.60916
PPP1R9A	protein phosphatase 1 regulatory subunit 9A	80.8785	0.279969	1.21374	0.230666	0.817574	0.998963	1.99377	6.28759	6.93278	6.69376	5.7641	6.63759	5.62075
LOC132325912	serum paraoxonase/arylesterase 2	721.063	-0.724776	0.814361	-0.889994	0.373469	0.998963	8.20918	9.76369	9.24905	8.94965	9.97957	8.7652	10.1874
PDK4	pyruvate dehydrogenase kinase 4	2915.82	-0.51894	0.829971	-0.62525	0.531807	0.998963	11.6887	11.7429	11.14	9.52323	11.8833	11.6282	11.6145
DYNC1I1	dynein cytoplasmic 1 intermediate chain 1	11.3358	7.42531	2.38925	3.1078	0.00188484	0.225646	4.77934	2.81633	0.665535	0.259011	-1.53116	-0.866808	-1.45839
SLC25A13	solute carrier family 25 member 13	499.587	-0.196266	1.4831	-0.132335	0.894719	0.998963	9.31342	8.94988	8.64476	6.93728	9.2801	1.82833	9.49364
SEM1	SEM1 26S proteasome subunit	581.288	-0.708898	0.756314	-0.937307	0.348601	0.998963	7.78733	8.99526	9.30019	8.93603	9.38552	9.82968	9.08688
DLX6	distal-less homeobox 6	1.73731	-0.518713	3.59094	-0.144451	0.885145	NA	-0.0190013	-0.524695	1.10062	0.0803098	-0.52402	-0.468203	1.34334
SDHAF3	succinate dehydrogenase complex assembly factor 3	91.61	1.25321	1.21164	1.03431	0.300992	0.998963	6.56992	7.16834	7.37824	2.17288	5.24036	5.62665	6.08094
ASNS	asparagine synthetase (glutamine-hydrolyzing)	6.91862	-0.416864	2.16794	-0.192286	0.847518	0.998963	0.705009	3.53209	1.62189	0.875412	2.66207	0.13866	3.29231
C1GALT1	core 1 synthase, glycoprotein-N-acetylgalactosamine 3-beta-galactosyltransferase 1	83.7145	-0.611764	1.20833	-0.50629	0.612653	0.998963	6.85288	5.81387	6.2138	2.17397	5.74982	7.31111	5.93368
COL28A1	collagen type XXVIII alpha 1 chain	2.42725	5.18726	3.22586	1.60802	0.10783	NA	-0.128225	1.35098	-0.40412	1.73431	-0.85431	-0.716888	-0.843875
MIOS	meiosis regulator for oocyte development	100.098	0.755243	0.73488	1.02771	0.304087	0.998963	6.66032	6.39029	6.94772	7.27542	6.50042	5.92188	6.1984
RPA3	replication protein A3	40.3073	-0.944306	1.91464	-0.493202	0.62187	0.998963	1.09912	5.13045	5.66365	1.29496	5.70743	0.274328	6.06262
UMAD1	UBAP1-MVB12-associated (UMA) domain containing 1	53.4031	3.41902	1.24633	2.74326	0.00608318	0.367266	6.07453	5.08678	4.77625	7.09116	3.45365	0.611387	3.97328
LOC132326089	uncharacterized LOC132326089	5.83583	-5.52416	3.61095	-1.52983	0.126058	0.998963	-0.396616	-2.01537	-2.00803	-0.233478	-2.00724	5.84342	-1.91043
GLCCI1	glucocorticoid induced 1	47.3998	-1.02497	1.51216	-0.677821	0.497885	0.998963	1.4993	5.93952	5.46969	1.66922	6.37556	5.85043	4.4329
LOC132326096	uncharacterized LOC132326096	1.63547	-1.23073	3.59006	-0.342817	0.731736	NA	-0.0821358	0.66411	-0.584171	0.0138456	1.41821	-0.531747	-0.579464
ICA1	islet cell autoantigen 1	17.238	-0.834151	2.1043	-0.396404	0.691807	0.998963	0.705152	3.3	4.58407	0.904149	1.39424	-0.110484	5.27276
NDUFA4	NDUFA4 mitochondrial complex associated	502.575	0.332715	0.876704	0.379506	0.704312	0.998963	9.04143	9.41619	9.5219	7.11744	9.22478	8.39564	8.52947
LOC132326106	uncharacterized LOC132326106	16.1186	2.11871	2.64822	0.80005	0.423682	0.998963	5.39177	-1.65454	0.939391	0.303349	-1.64162	-0.879179	3.29632
PHF14	PHD finger protein 14	820.89	0.38214	0.968043	0.394755	0.693024	0.998963	10.7754	8.7456	8.4114	9.71748	8.77915	10.2153	8.6514
THSD7A	thrombospondin type 1 domain containing 7A	20.3406	0.394659	2.02167	0.195215	0.845225	0.998963	5.1827	1.36856	4.22567	0.906467	0.583224	4.97494	-0.72796
TMEM106B	transmembrane protein 106B	366.207	0.0776728	0.718923	0.108041	0.913963	0.998963	7.68576	8.31145	8.77662	8.99383	8.52162	8.42378	8.45764
LOC132322119	von Willebrand factor D and EGF domain-containing protein-like	5.17557	0.6693	2.72081	0.245993	0.805687	NA	0.488129	2.74983	2.70686	0.645788	2.70915	-0.11309	-0.310686
VWDE	von Willebrand factor D and EGF domains	1.97472	-1.43241	3.5845	-0.399614	0.689441	NA	-0.0532912	0.839602	-0.634289	0.0531487	1.73963	-0.56171	-0.627602
SCIN	scinderin	7.74167	4.03326	2.44864	1.64714	0.0995289	0.998963	0.345706	3.45687	3.81821	0.520572	-0.832397	-0.459136	1.19507
ARL4A	ADP ribosylation factor like GTPase 4A	17.7012	0.31283	1.95506	0.16001	0.872873	0.998963	0.904285	4.69693	4.68621	1.10387	4.61413	0.175984	3.35218
ETV1	ETS variant transcription factor 1	179.48	2.65439	0.945741	2.80668	0.0050055	0.346931	8.18973	8.05187	8.23499	6.64516	5.4789	6.4907	4.13168
AGMO	alkylglycerol monooxygenase	179.179	-0.25779	0.836548	-0.30816	0.757961	0.998963	6.4716	7.96153	7.82293	6.30557	7.67465	7.62662	7.44899
CRPPA	CDP-L-ribitol pyrophosphorylase A	9.3577	1.83315	2.47802	0.739764	0.459443	0.998963	0.496983	4.10231	3.56204	0.678759	2.92812	-0.28737	-0.664174
LRRC72	leucine rich repeat containing 72	5.89786	3.15736	2.63794	1.19691	NA	NA	0.243864	3.77073	1.54147	0.407471	1.33881	-0.533985	-0.806952
ANKMY2	ankyrin repeat and MYND domain containing 2	281.23	1.60905	1.38077	1.16533	0.243886	0.998963	9.1073	8.18836	8.51595	6.74986	7.69934	1.51074	7.28554
BZW2	basic leucine zipper and W2 domains 2	34.7008	-0.763687	1.45679	-0.524227	0.600121	0.998963	1.45828	5.36597	5.46251	1.61913	5.27905	4.88268	5.55761
TSPAN13	tetraspanin 13	292.054	-1.28448	1.23378	-1.04109	0.297834	0.998963	2.58037	7.83225	8.19092	7.29661	8.80177	8.19835	8.65003
AGR2	anterior gradient 2, protein disulphide isomerase family member	1.41664	1.37355	3.64007	0.377343	0.705919	NA	-0.139071	-0.599863	1.21884	-0.0508813	0.40557	-0.557616	-0.595714
AHR	aryl hydrocarbon receptor	69.6255	0.711137	1.62591	0.437378	0.661838	0.998963	6.93919	6.4753	5.67095	1.76593	6.15421	0.709298	5.84406
SNX13	sorting nexin 13	55.79	0.0346013	1.67668	0.0206368	0.983535	0.998963	1.45542	6.20575	6.3689	4.39044	5.88639	0.596094	6.17844
HDAC9	histone deacetylase 9	7.77957	1.44198	2.06404	0.698622	0.484789	0.998963	0.729858	3.58096	3.68274	0.904911	2.6744	0.142453	1.91962
LOC132326349	histone deacetylase 5-like	12.6064	3.30649	3.05675	1.0817	0.279386	0.998963	5.92009	-2.04403	-2.03278	0.00410289	-2.03157	-1.14036	1.99181
TWIST1	twist family bHLH transcription factor 1	2.00134	5.0192	3.72386	1.34785	0.177707	NA	-0.22761	1.41735	0.279999	-0.120421	-0.818531	-0.738711	-0.811822
POLR1F	RNA polymerase I subunit F	639.468	2.06414	0.957477	2.15581	0.0310983	0.747755	10.898	8.71079	8.95912	8.71216	8.19341	8.31106	7.03333
ITGB8	integrin subunit beta 8	0.93433	-2.90253	3.63663	-0.798137	0.424791	NA	-0.598395	-1.02087	-1.0206	-0.531237	-1.02057	-0.933435	0.599049
ABCB5	ATP binding cassette subfamily B member 5	89.0617	-1.22095	1.55572	-0.784814	0.432563	0.998963	1.71803	6.56925	6.50989	1.9	5.5983	6.15153	7.60832
LOC132326413	uncharacterized LOC132326413	0.609675	3.68019	3.75281	0.980647	0.326767	NA	-0.704452	0.0422299	-1.00725	-0.655539	-1.00723	-0.94847	-1.00622
LOC132326422	uncharacterized LOC132326422	17.7766	-1.02013	1.73536	-0.587845	0.556636	0.998963	0.967474	4.37916	3.92982	1.16715	0.883896	5.05489	4.24698
SP4	Sp4 transcription factor	63.6708	-0.0206732	1.29405	-0.0159756	0.987254	0.998963	6.99733	5.14343	5.65623	1.98647	5.53002	6.64319	4.58074
CDCA7L	cell division cycle associated 7 like	6.53087	3.08136	2.5354	1.21533	0.224239	0.998963	0.405174	3.31561	3.39751	0.573183	-0.583896	-0.302209	1.62865
LOC132326470	uncharacterized LOC132326470	0.956732	4.10463	3.75005	1.09455	0.273712	NA	-0.252696	0.103053	0.619585	-0.184418	-0.603165	-0.581703	-0.601346
RAPGEF5	Rap guanine nucleotide exchange factor 5	9.17854	0.227358	2.03468	0.111741	0.911029	0.998963	0.816906	3.70109	3.59294	0.998013	2.63241	0.222969	3.61832
IL6	interleukin 6	5.68829	-2.7572	2.20593	-1.24991	0.211334	0.998963	0.540982	1.30438	1.44559	0.702976	2.28672	-0.0670874	3.66109
TOMM7	translocase of outer mitochondrial membrane 7	53.3109	-0.0229831	1.18397	-0.0194119	0.984512	0.998963	1.83856	6.47786	5.78926	5.34138	5.69528	5.69724	5.58239
LOC132326503	uncharacterized LOC132326503	7.69793	0.478741	2.13545	0.224187	0.822612	0.998963	0.719055	3.52879	3.26319	0.893703	3.39483	0.128558	1.50943
HYCC1	hyccin PI4KA lipid kinase complex subunit 1	24.8688	-0.522071	1.49382	-0.349487	0.726724	0.998963	1.31799	4.46244	5.39031	1.46842	4.60611	5.08303	4.2312
KLHL7	kelch like family member 7	161.202	0.347521	0.982521	0.353704	0.723561	0.998963	5.77812	7.90681	8.21144	5.81996	6.79156	7.39491	7.07634
LOC132326533	nucleoporin NUP42-like	14.4848	0.980818	1.98477	0.494173	0.621184	0.998963	0.823295	3.65164	5.03822	1.01813	3.80024	0.100142	3.0212
LOC132326541	nucleoporin NUP42-like	9.88042	0.580655	2.08112	0.279011	0.780236	0.998963	0.738144	2.3262	4.44788	0.921759	2.80196	0.0760873	3.36271
GPNMB	glycoprotein nmb	13.8671	-0.467826	1.55212	-0.301412	0.7631	0.998963	1.12281	4.58189	3.40308	1.28759	3.7179	4.19783	3.41927
MALSU1	mitochondrial assembly of ribosomal large subunit 1	396.065	-0.733562	0.723821	-1.01346	0.310841	0.998963	8.09705	8.16955	8.19221	8.68578	8.13012	9.37731	8.97748
IGF2BP3	insulin like growth factor 2 mRNA binding protein 3	5.86138	-0.0852712	2.70028	-0.0315787	0.974808	0.998963	0.48081	2.7394	2.6548	0.644142	-0.42306	-0.165257	3.22613
TRA2A	transformer 2 alpha homolog	621.515	0.440836	0.801663	0.549902	0.582386	0.998963	9.46273	9.70767	9.80496	7.8793	9.31747	8.82929	8.88708
CCDC126	coiled-coil domain containing 126	79.163	-0.127045	1.55664	-0.0816152	0.934953	0.998963	1.7188	6.86931	6.92781	1.89904	6.20392	5.69002	6.49881
PALS2	protein associated with LIN7 2, MAGUK p55 family member	234.064	0.677015	0.778897	0.869198	0.384739	0.998963	8.63097	7.12288	7.92173	8.13402	7.15477	7.94203	7.2103
GSDME	gasdermin E	31.3429	-0.239749	1.28917	-0.185971	0.852468	0.998963	1.54042	4.93363	4.57588	5.51932	4.01159	5.83662	3.92962
OSBPL3	oxysterol binding protein like 3	8.01098	-1.12616	2.08608	-0.539844	0.589304	0.998963	0.745315	2.28025	3.26724	0.921484	2.64636	0.158305	3.95546
LOC132326645	cytochrome c	1514.02	-0.572937	0.83096	-0.689489	0.490516	0.998963	9.8194	10.861	10.7482	8.90499	11.1487	10.7737	10.3153
NFE2L3	NFE2 like bZIP transcription factor 3	23.3926	-1.69866	1.70007	-0.999168	0.317713	0.998963	0.976781	4.62553	3.49831	1.18185	1.41684	5.86797	4.17856
HNRNPA2B1	heterogeneous nuclear ribonucleoprotein A2/B1	1982.64	-0.842304	0.688724	-1.22299	0.221333	0.998963	10.3605	10.8319	10.9638	9.88149	11.2262	11.4976	11.1358
CBX3	chromobox 3	170.566	-1.32528	1.55831	-0.850461	0.395069	0.998963	2.04479	7.38534	7.48767	2.23336	7.84616	7.50147	7.81432
SNX10	sorting nexin 10	96.6677	3.95807	1.52991	2.58713	0.00967786	0.459517	7.76434	6.79542	7.03068	1.61209	4.11989	0.518242	3.98235
SKAP2	src kinase associated phosphoprotein 2	78.1485	0.271846	1.176	0.231161	0.81719	0.998963	2.00662	6.70887	6.45031	6.69502	6.13486	6.08164	5.95018
LOC132326747	uncharacterized LOC132326747	13.1893	-2.03001	1.46186	-1.38865	0.164938	0.998963	1.0651	3.44415	2.93142	1.24379	3.46917	4.70305	3.95717
HOXA2	homeobox A2	27.662	2.23242	1.60797	1.38835	0.16503	0.998963	6.22011	4.14866	4.49534	1.26045	3.85442	0.29734	3.36513
HOXA3	homeobox A3	3.11743	2.14227	2.57893	0.830683	0.406153	NA	0.334782	1.10637	2.63154	0.466604	1.12362	-0.174226	0.161102
HOXA4	homeobox A4	209.631	0.375293	0.814656	0.460677	0.64503	0.998963	7.16426	7.88322	7.63286	8.30628	7.39242	8.11512	6.47882
HOXA5	homeobox A5	17.6547	-0.793168	1.50681	-0.526389	0.598618	0.998963	1.2013	4.47298	4.24006	1.34755	3.52462	4.91902	3.98293
HOXA6	homeobox A6	2.59186	5.38135	3.57816	1.50394	0.132596	NA	-0.0525601	1.08655	2.07373	0.0690964	-0.761404	-0.649188	-0.750697
HOXA7	homeobox A7	58.6768	0.349484	1.50319	0.232494	0.816154	0.998963	7.22438	4.11214	4.82407	1.70334	4.29702	6.5559	3.51109
HIBADH	3-hydroxyisobutyrate dehydrogenase	129.926	0.315242	1.35001	0.233511	0.815365	0.998963	6.38751	7.53822	7.2235	6.41472	7.09146	1.23543	7.34284
TAX1BP1	Tax1 binding protein 1	220.693	0.889155	0.881407	1.00879	0.313075	0.998963	8.5647	6.49701	7.57845	8.47062	7.40162	6.49691	7.61491
JAZF1	JAZF zinc finger 1	3.84005	-0.309289	2.37858	-0.130031	0.896542	NA	0.768478	2.30291	1.78394	0.813458	1.38783	0.689039	2.4575
CREB5	cAMP responsive element binding protein 5	3.03647	5.60715	3.40432	1.64707	0.0995442	NA	0.0261302	1.65881	2.34222	0.15652	-0.754988	-0.613619	-0.741131
TRIL	TLR4 interactor with leucine rich repeats	8.02041	4.58287	2.45906	1.86367	0.0623682	0.95061	0.254393	4.22505	2.69657	0.430607	0.787866	-0.613468	-0.980808
CHN2	chimerin 2	36.8747	1.48319	1.7455	0.849722	0.39548	0.998963	2.51833	5.38043	6.53842	1.29732	4.27501	0.295612	4.76545
PRR15	proline rich 15	3.61911	0.213592	3.09452	0.0690226	0.944972	NA	0.160822	-0.150978	2.54959	0.30063	-0.654422	-0.485012	2.19414
WIPF3	WAS/WASL interacting protein family member 3	20.9447	2.04105	2.01885	1.011	0.312018	0.998963	5.38407	4.58044	3.89852	0.999894	-0.678024	-0.0254957	4.06335
FKBP14	FKBP prolyl isomerase 14	89.3194	0.571849	1.19095	0.480162	0.631112	0.998963	7.45407	6.49034	6.49722	2.21869	6.25494	5.9685	5.98924
PLEKHA8	pleckstrin homology domain containing A8	12.2439	0.328168	2.02701	0.161897	0.871387	0.998963	0.803709	4.71427	2.74686	0.993976	3.5109	0.113619	3.62933
HACL1	2-hydroxyacyl-CoA lyase 1	686.259	-0.16719	0.818759	-0.204199	0.838198	0.998963	9.84452	9.6505	9.08234	8.17811	9.94591	8.63591	9.5242
BTD	biotinidase	426.613	0.764003	0.986681	0.774316	0.438744	0.998963	7.36242	9.50075	9.55062	7.91609	8.73279	6.71486	8.55385
ANKRD28	ankyrin repeat domain 28	182.578	0.613929	1.25879	0.487712	0.625754	0.998963	8.3894	7.90407	7.29381	2.53014	6.8575	7.57897	6.52623
GALNT15	polypeptide N-acetylgalactosaminyltransferase 15	19.0398	-1.13894	1.56591	-0.727333	NA	NA	1.12523	3.04854	4.85976	1.29718	3.73273	5.22137	3.81724
LOC132327137	uncharacterized LOC132327137	1.70088	-0.939676	3.58942	-0.26179	0.793483	NA	-0.0474202	-0.554437	0.875558	0.05072	-0.553773	-0.498938	1.41769
DPH3	diphthamide biosynthesis 3	79.7598	-1.3733	1.25632	-1.09311	0.274345	0.998963	1.88641	6.12125	6.30771	4.6114	5.72319	7.51849	6.13137
OXNAD1	oxidoreductase NAD binding domain containing 1	59.3917	0.264781	1.61404	0.164049	0.869693	0.998963	6.59341	5.75693	5.78294	1.72501	6.07345	0.686854	5.98866
RFTN1	raftlin, lipid raft linker 1	31.9116	0.37067	1.1925	0.310835	0.755926	0.998963	5.56279	5.07879	5.29066	1.78096	4.48	5.33988	3.92983
PLCL2	phospholipase C like 2	8.21627	1.32522	1.73561	0.763548	0.445136	0.998963	2.77918	3.17612	3.88218	1.08814	2.81537	0.408835	2.36038
TBC1D5	TBC1 domain family member 5	53.4084	1.1797	1.5777	0.747736	0.454619	0.998963	5.96463	6.37639	6.19937	1.67078	5.35094	0.64886	5.35655
SATB1	SATB homeobox 1	36.8608	2.19481	1.54965	1.41632	0.156681	0.998963	6.29787	5.01313	5.66774	1.4104	4.28607	0.439309	3.89271
LOC132327174	uncharacterized LOC132327174	83.8679	1.00678	0.820831	1.22654	0.219995	0.998963	7.0372	6.4219	6.95931	5.79688	5.11949	6.14727	5.98478
LOC132327168	uncharacterized LOC132327168	0.678398	3.77818	3.7521	1.00695	0.313959	NA	-0.554865	-0.688662	0.21116	-0.501745	-0.864025	-0.819873	-0.862882
LOC132327177	uncharacterized LOC132327177	0.77595	3.90449	3.75125	1.04085	0.297946	NA	-0.63208	0.357747	-0.996387	-0.573323	-0.996367	-0.925209	-0.99478
RAB5A	RAB5A, member RAS oncogene family	133.967	-0.699109	1.16154	-0.601879	0.547255	0.998963	7.24245	7.25003	6.40239	2.43873	7.30973	7.1782	7.31865
PP2D1	protein phosphatase 2C like domain containing 1	51.3081	0.970652	1.22674	0.791244	0.428802	0.998963	1.75356	6.09372	6.4158	5.96009	4.1428	5.42321	5.23871
KAT2B	lysine acetyltransferase 2B	190.276	-0.607766	0.855589	-0.710348	0.477488	0.998963	6.89131	7.89919	7.65518	5.76133	7.47194	8.05762	7.83901
SGO1	shugoshin 1	3.34792	3.01217	2.90199	1.03797	0.299286	NA	0.27257	2.66825	1.59297	0.408242	0.849844	-0.29131	-0.41696
ZNF385D	zinc finger protein 385D	22.8269	4.11921	1.64985	2.49671	0.012535	0.5182	6.04015	4.10736	3.2569	0.964514	1.22366	-0.0806239	2.30649
LOC132327224	ubiquitin-conjugating enzyme E2 E2	10.3565	0.654912	1.99753	0.327861	0.743017	0.998963	0.83298	4.20211	3.64768	1.01814	3.23084	0.212835	3.1746
LOC132327231	ubiquitin-conjugating enzyme E2 E1	3.94641	-0.263311	2.89673	-0.0908992	0.927573	NA	0.420594	2.25578	1.76193	0.564909	-0.285846	-0.125863	2.65327
NKIRAS1	NFKB inhibitor interacting Ras like 1	72.0299	0.318184	1.30663	0.243515	0.807607	0.998963	6.19863	5.65601	5.96536	6.59513	6.37786	1.0306	6.35808
RPL15	ribosomal protein L15	756.778	-0.223465	0.662387	-0.337363	0.735843	0.998963	9.06437	9.5353	9.41414	9.78228	9.70622	9.28416	9.91711
NR1D2	nuclear receptor subfamily 1 group D member 2	331.119	2.46838	0.883891	2.79263	0.00522818	0.346931	8.80658	9.24975	8.54215	8.49056	7.27383	4.86401	6.96668
THRB	thyroid hormone receptor beta	153.52	0.538153	1.3049	0.41241	0.680039	0.998963	5.76256	8.03446	8.09394	2.39973	6.52054	7.13207	6.8252
LOC132327305	uncharacterized LOC132327305	5.98898	0.19201	2.14016	0.0897175	0.928512	0.998963	0.767966	3.15797	2.76819	0.932248	2.84469	0.283859	2.37838
RARB	retinoic acid receptor beta	4.45845	-1.19511	2.90359	-0.411597	0.680635	NA	0.262322	2.41319	-0.623051	0.412795	0.532645	-0.40907	2.98993
TOP2B	DNA topoisomerase II beta	181.558	-0.675004	0.943258	-0.715609	0.474233	0.998963	4.72103	7.3706	7.62465	7.45414	7.59939	8.10862	7.43913
NGLY1	N-glycanase 1	83.457	0.335067	1.6657	0.201157	0.840576	0.998963	1.64603	6.76806	6.86874	6.05664	5.85653	0.753931	6.89238
OXSM	3-oxoacyl-ACP synthase, mitochondrial	22.8134	-1.08266	2.04182	-0.530243	0.595944	0.998963	0.796896	4.50585	4.34765	1.00152	2.05077	-0.0394565	5.81016
NEK10	NIMA related kinase 10	0.794711	-2.67669	3.64175	-0.734999	0.46234	NA	-0.626419	-0.997885	-0.997683	-0.56662	0.389866	-0.924745	-0.996001
SLC4A7	solute carrier family 4 member 7	57.325	3.10496	1.29044	2.40613	0.0161224	0.56402	7.06266	4.98001	4.50853	6.54561	4.28721	0.647637	3.83805
EOMES	eomesodermin	24.867	2.22399	1.76608	1.25928	0.207929	0.998963	0.864392	2.87341	3.54795	6.21502	2.48819	0.0430806	3.89233
CMC1	C-X9-C motif containing 1	204.465	0.942421	0.745523	1.26411	0.206191	0.998963	8.65367	7.69321	7.58536	7.36399	7.1874	7.18833	7.03947
AZI2	5-azacytidine induced 2	177.882	1.41977	0.77368	1.83509	0.066493	0.968046	7.92925	7.08072	7.48358	8.3933	7.05181	6.23627	6.41846
RBMS3	RNA binding motif single stranded interacting protein 3	209.877	1.8124	1.14036	1.58932	0.111988	0.998963	9.31774	6.90194	7.21355	6.5313	5.37949	7.50869	5.15986
LOC132327495	uncharacterized LOC132327495	5.28611	6.39477	2.9687	2.15406	0.0312353	0.747997	0.0398813	2.47002	3.22652	0.198525	-1.09462	-0.751567	-1.06126
TGFBR2	transforming growth factor beta receptor 2	166.884	1.41605	0.906599	1.56193	0.118304	0.998963	5.55228	8.00322	7.983	8.02037	6.25691	6.89657	6.29542
STT3B	STT3 oligosaccharyltransferase complex catalytic subunit B	271.695	0.51101	1.28047	0.399081	0.689834	0.998963	2.54923	8.27163	8.30108	8.81305	7.7028	7.42387	7.91465
OSBPL10	oxysterol binding protein like 10	48.106	2.24301	1.22313	1.83383	0.0666798	0.968046	6.22531	5.87632	5.66959	5.81842	3.6183	0.797066	5.06786
GPD1L	glycerol-3-phosphate dehydrogenase 1 like	28.7995	0.0963093	1.53734	0.0626466	0.950048	0.998963	1.32547	5.19144	5.69288	1.48092	3.75296	4.71074	5.05524
CMTM8	CKLF like MARVEL transmembrane domain containing 8	0.620555	3.69597	3.7527	0.984883	0.324682	NA	-0.529066	-0.521349	0.0649421	-0.479473	-0.806711	-0.776476	-0.805793
LOC132327567	uncharacterized LOC132327567	4.44036	0.278488	2.48214	0.112197	0.910667	NA	1.68089	2.5833	1.68283	0.704899	-0.129039	0.0410623	2.68963
CMTM7	CKLF like MARVEL transmembrane domain containing 7	10.4657	3.93119	1.79302	2.19249	0.0283441	0.718255	1.96189	3.45491	4.62382	0.795809	1.46441	-0.102236	0.708753
CMTM6	CKLF like MARVEL transmembrane domain containing 6	67.3216	0.719364	1.6491	0.436216	0.66268	0.998963	6.75532	5.61732	6.57733	1.71815	4.96389	0.663481	6.48684
DYNC1LI1	dynein cytoplasmic 1 light intermediate chain 1	152.148	0.199924	0.767046	0.260642	0.794368	0.998963	6.50437	6.7606	7.68923	7.78136	7.18399	7.13852	7.08283
LOC132327608	uncharacterized LOC132327608	19.5221	1.8986	1.62377	1.16925	0.242302	0.998963	4.42129	3.46749	5.52891	1.21431	3.56212	0.312437	3.24627
CNOT10	CCR4-NOT transcription complex subunit 10	57.3245	0.643736	0.883985	0.72822	0.466479	0.998963	6.54236	4.86009	5.45634	6.44636	5.17953	5.61266	5.5569
TRIM71	tripartite motif containing 71	1.00107	-3.0011	3.63463	-0.825698	0.408976	NA	-0.648626	-1.08063	-1.08034	-0.578178	-1.08031	-1.00008	0.477047
TCAIM	T cell activation inhibitor, mitochondrial	349.047	-0.0948257	0.914085	-0.103738	0.917377	0.998963	8.70173	7.69522	7.31138	9.03505	8.81825	6.9647	8.82688
ABHD5	abhydrolase domain containing 5, lysophosphatidic acid acyltransferase	143.776	-0.238608	0.791509	-0.30146	0.763064	0.998963	7.58119	7.16117	6.93779	6.16449	7.54428	7.4472	6.59117
ANO10	anoctamin 10	6.7965	-0.764544	2.18821	-0.349393	0.726794	0.998963	0.672209	2.9185	2.58616	0.841881	1.46708	0.0922598	3.72031
SNRK	SNF related kinase	226.479	0.976791	0.941075	1.03795	0.299293	0.998963	8.22304	7.65265	7.37101	8.61525	7.89417	5.21057	7.33727
POMGNT2	protein O-linked mannose N-acetylglucosaminyltransferase 2 (beta 1,4-)	22.228	0.537882	1.92971	0.278737	0.780446	0.998963	0.952979	5.20626	5.0127	1.15713	4.65768	0.194508	3.97612
RPL14	ribosomal protein L14	3127.81	0.990019	0.652893	1.51636	0.129429	0.998963	11.6513	12.0367	12.2212	11.5231	10.9751	11.3122	10.8093
ENTPD3	ectonucleoside triphosphate diphosphohydrolase 3	1.78125	2.71414	3.48612	0.778556	0.436241	NA	0.00957224	1.69326	0.206423	0.110267	0.207529	-0.439646	-0.491928
GGCT	gamma-glutamylcyclotransferase	190.829	1.02624	0.929483	1.10409	0.269552	0.998963	7.74798	6.77909	6.80492	8.79964	6.95996	6.06142	7.45531
NOD1	nucleotide binding oligomerization domain containing 1	52.4676	0.226453	1.54008	0.14704	0.8831	0.998963	1.54898	6.124	6.65346	1.72112	5.15658	5.66961	5.36056
ZNRF2	zinc and ring finger 2	151.571	-0.16866	1.21004	-0.139384	0.889147	0.998963	2.30872	7.44466	7.56315	7.25026	7.21063	6.9673	7.44439
MTURN	maturin, neural progenitor differentiation regulator homolog	27.9573	1.66167	1.61766	1.02721	0.304322	0.998963	6.15717	4.53091	4.13564	1.3118	4.18316	0.370426	3.91631
EAF1	ELL associated factor 1	13.035	-0.420702	1.97941	-0.212539	0.831687	0.998963	0.863284	3.56529	4.25489	1.05532	4.44267	0.189654	3.34094
METTL6	methyltransferase 6, tRNA N3-cytidine	29.998	-2.10651	1.39799	-1.50682	0.131858	0.998963	1.30561	4.71377	3.93277	1.46239	4.56804	6.05798	5.05569
SH3BP5	SH3 domain binding protein 5	420.399	0.0764478	0.762454	0.100265	0.920134	0.998963	9.06661	7.93904	8.05428	9.30039	8.58184	8.83615	8.54005
CAPN7	calpain 7	50.513	0.57153	1.58717	0.360094	0.718777	0.998963	5.89484	6.06141	5.94567	1.67766	5.64488	0.664544	5.63917
PIK3R4	phosphoinositide-3-kinase regulatory subunit 4	120.328	0.434535	1.27039	0.34205	0.732314	0.998963	2.12681	6.57516	6.5443	8.06945	6.72775	6.27755	6.62571
ATP2C1	ATPase secretory pathway Ca2+ transporting 1	118.29	-1.17218	1.00344	-1.16816	0.242744	0.998963	3.32095	6.47071	6.65785	6.71036	7.23983	7.28483	7.30684
ASTE1	asteroid homolog 1	24.4193	2.99637	1.67643	1.78735	0.073881	0.997385	6.18919	3.94169	3.24627	1.07627	2.21474	0.0696364	3.24269
NEK11	NIMA related kinase 11	6.88547	0.677851	2.11257	0.320865	0.748313	0.998963	0.748932	2.82948	3.63472	0.919138	2.19489	0.210139	2.89109
MRPL3	mitochondrial ribosomal protein L3	96.3922	-0.569708	1.25435	-0.454185	0.649696	0.998963	7.4329	5.58287	5.89158	2.20543	6.21304	7.37276	6.14236
DNAJC13	DnaJ heat shock protein family (Hsp40) member C13	32.9919	0.262504	1.93416	0.13572	0.892043	0.998963	1.03159	5.87453	5.32025	1.24188	4.67314	0.236787	5.3887
ACAD11	acyl-CoA dehydrogenase family member 11	351.679	-0.286006	1.30306	-0.219488	0.82627	0.998963	9.0749	8.47559	7.9083	2.86431	8.1737	7.67208	9.11466
ACKR4	atypical chemokine receptor 4	5.27641	2.80852	2.62392	1.07035	0.28446	0.998963	0.416419	2.92031	3.05632	0.574978	1.5385	-0.176017	-0.341303
UBA5	ubiquitin like modifier activating enzyme 5	76.1227	-0.0326567	1.19482	-0.0273319	0.978195	0.998963	6.10743	6.37733	6.82109	2.15557	5.66496	6.83918	5.57628
NPHP3	nephrocystin 3	35.1244	-2.4683	1.38458	-1.78271	0.074634	0.997385	1.3171	4.84093	3.54204	1.4785	4.69323	5.74197	6.16055
BFSP2	beaded filament structural protein 2	1.2917	4.43493	3.74344	1.18472	0.236128	NA	-0.100996	0.644261	0.966942	-0.0176945	-0.514288	-0.480096	-0.511335
LOC132328001	uncharacterized LOC132328001	1.84837	4.90978	3.72727	1.31726	0.187752	NA	0.00170487	1.34043	1.3085	0.104455	-0.523252	-0.46171	-0.51774
CDV3	CDV3 homolog	734.59	0.380464	1.04798	0.363046	0.71657	0.998963	10.456	9.44027	9.61638	6.10142	9.21211	9.04327	9.47172
TOPBP1	DNA topoisomerase II binding protein 1	36.3031	-0.172675	1.67965	-0.102804	0.918118	0.998963	3.27251	5.60672	5.61056	1.44218	5.3316	0.475261	5.65763
LOC132327970	C-C chemokine receptor type 5-like	2.25931	5.18631	3.71909	1.39451	0.163164	NA	-0.251938	0.266858	1.45322	-0.137956	-0.886309	-0.787585	-0.878128
LOC132328002	C-C chemokine receptor type 5-like	16.8328	0.766553	1.93854	0.395429	0.692527	0.998963	0.900067	4.75901	4.72795	1.09853	4.07558	0.181375	3.53931
XCR1	X-C motif chemokine receptor 1	5.86654	-1.3914	2.78293	-0.499979	0.61709	0.998963	0.340168	1.75446	2.31567	0.503539	-0.624383	3.56257	-0.597778
FYCO1	FYVE and coiled-coil domain autophagy adaptor 1	432.388	-0.26623	0.785791	-0.338806	0.734756	0.998963	9.46326	7.96215	8.24913	8.27724	8.99388	8.39152	9.08472
CCR9	C-C motif chemokine receptor 9	0.6651	3.76027	3.75223	1.00214	0.316274	NA	-0.675724	0.15371	-0.999133	-0.623402	-0.999117	-0.936749	-0.997924
TMPPE	transmembrane protein with metallophosphoesterase domain	119.1	2.90523	1.43777	2.02065	0.0433163	0.85669	7.73032	7.40394	7.55819	1.9138	5.52108	1.79952	4.8251
GLB1	galactosidase beta 1	52.7115	-0.281265	1.51305	-0.185893	0.852529	0.998963	1.58278	6.24878	6.24005	1.75498	5.32765	5.54748	6.02823
CCR4	C-C motif chemokine receptor 4	23.5386	2.98828	1.88875	1.58215	0.113616	0.998963	0.777854	5.2334	5.75238	0.983031	2.71885	-0.0725853	2.82991
CX3CR1	C-X3-C motif chemokine receptor 1	10.0819	7.31116	2.66256	2.74592	0.00603419	0.367266	0.0530935	3.2166	4.49254	0.237375	-1.49657	-0.86626	-1.42941
LOC132328163	C-C chemokine receptor type 8-like	35.068	8.11533	2.19227	3.70179	NA	NA	0.20532	2.18955	2.29579	6.81491	-0.508487	-0.847682	-1.62012
SLC25A38	solute carrier family 25 member 38	63.3081	-0.0707946	1.2646	-0.0559819	0.955356	0.998963	6.8064	4.66397	6.21332	2.0132	6.31303	6.08355	4.81804
RPSA	ribosomal protein SA	1404.1	0.21493	0.748846	0.287015	0.774101	0.998963	9.8066	10.0614	10.3649	11.2878	10.4769	10.3671	10.1275
LOC132339557	NA	1.59864	-3.67189	3.62403	-1.01321	0.310962	NA	-0.103993	-0.60446	-0.603905	-0.00925969	0.566751	-0.552824	1.39762
LOC132339563	NA	2.01322	-0.208208	3.40187	-0.061204	0.951197	NA	0.268023	0.825693	1.30512	0.375543	-0.182089	-0.123801	1.60215
LOC132323683	transmembrane channel-like protein 2	0.667378	-2.4227	3.64853	-0.664022	0.506676	NA	-0.67693	-1.00173	-1.00159	-0.624471	-1.00157	-0.93864	0.155517
MYRIP	myosin VIIA and Rab interacting protein	0.678501	-1.21432	3.62989	-0.334532	0.737978	NA	-0.492015	-0.484421	-0.787802	-0.438888	0.187967	-0.757053	-0.786712
LOC132328214	prolactin-releasing peptide-like	9.35028	7.13596	2.90753	2.4543	0.0141158	0.539099	-0.151112	-1.85446	2.32276	5.35897	-1.84411	-1.05783	-1.7728
EIF1B	eukaryotic translation initiation factor 1B	148.797	-0.745449	1.17876	-0.632399	0.527126	0.998963	7.03412	7.1912	7.20855	2.47918	7.16231	7.9841	6.89824
TRAK1	trafficking kinesin protein 1	155.041	0.327067	1.22759	0.266429	0.789908	0.998963	7.37806	7.89527	7.54884	2.47975	6.28236	6.97572	7.47634
LOC132328261	uncharacterized LOC132328261	13.0374	2.53771	2.24513	1.13032	0.258342	0.998963	5.16339	1.55457	-1.14289	0.555464	2.30617	-0.569394	1.74374
ULK4	unc-51 like kinase 4	0.567257	-0.432227	3.64535	-0.118569	0.905617	NA	-0.527504	-0.782313	-0.410295	-0.481293	-0.0884801	-0.758044	-0.78145
CTNNB1	catenin beta 1	504.459	0.0831677	0.707797	0.117502	0.906462	0.998963	8.95194	8.83583	9.24271	8.92974	9.03586	8.11239	9.3422
LOC132336822	uncharacterized LOC132336822	6.17444	-1.07037	2.13605	-0.501096	0.616303	0.998963	0.74339	2.20331	2.80277	0.909002	3.41921	0.23514	2.6063
KIAA1143	KIAA1143 ortholog	33.2361	-1.28247	1.41536	-0.906112	0.364877	0.998963	1.43793	4.91707	5.2212	1.59758	4.94483	5.45784	5.62492
KIF15	kinesin family member 15	5.90123	0.502621	2.21857	0.226552	0.820772	0.998963	0.661823	1.64613	3.54774	0.825455	2.56977	0.154742	2.22793
TMEM42	transmembrane protein 42	28.9798	-0.779288	1.93321	-0.403105	0.686871	0.998963	0.990057	5.52919	4.08036	1.19856	5.54401	0.19852	5.09926
TGM4	transglutaminase 4	2.43719	0.702037	3.22853	0.217448	0.827859	NA	0.280327	0.773201	1.97965	0.398551	-0.251076	-0.169587	1.52802
ZDHHC3	zinc finger DHHC-type palmitoyltransferase 3	187.127	0.0638744	0.74001	0.0863156	0.931216	0.998963	6.62007	7.55098	7.59682	8.07237	7.49516	7.51525	7.50447
LOC132328423	uncharacterized LOC132328423	1.06758	4.2175	3.74856	1.1251	0.260547	NA	-0.181418	0.362348	0.707182	-0.107826	-0.547866	-0.522885	-0.545738
EXOSC7	exosome component 7	4.74368	1.19326	2.30925	0.516728	0.605346	NA	0.598119	2.70235	2.81353	0.751629	2.2979	0.115971	0.743792
CLEC3B	C-type lectin domain family 3 member B	43.7355	0.367922	1.19453	0.308006	0.758078	0.998963	6.43894	4.96995	5.51437	1.89773	5.07935	5.52027	4.76523
CDCP1	CUB domain containing protein 1	4.39104	-1.55481	2.37228	-0.655407	0.512206	NA	0.525302	1.35631	2.00332	0.67502	1.1275	-0.00282508	3.16487
LARS2	leucyl-tRNA synthetase 2, mitochondrial	143.214	1.90746	1.36732	1.39503	0.163005	0.998963	6.94382	6.48687	6.21382	8.58993	6.03475	1.12619	6.53833
LIMD1	LIM domain containing 1	18.9764	1.06497	1.63853	0.649954	0.515722	0.998963	4.85335	4.66008	4.1913	1.26599	4.48933	0.399295	2.69202
SACM1L	SAC1 like phosphatidylinositide phosphatase	219.323	-1.59717	1.16377	-1.37241	0.169934	0.998963	7.66617	6.87748	7.02304	2.62711	7.81238	8.4298	8.41469
SNRPD1	small nuclear ribonucleoprotein D1 polypeptide	214.001	-0.47696	0.9989	-0.477485	0.633017	0.998963	7.44817	7.60038	8.24108	4.72541	8.31014	7.86609	7.34066
SLC6A20	solute carrier family 6 member 20	1.58575	4.6998	3.73449	1.25848	0.208216	NA	-0.673403	-1.20551	0.545967	-0.579112	-1.20489	-1.12596	-1.20032
LZTFL1	leucine zipper transcription factor like 1	1.62909	4.7367	3.73315	1.26882	0.204505	NA	-0.0411879	0.915466	1.31073	0.054579	-0.526207	-0.47582	-0.521755
LOC132328523	uncharacterized LOC132328523	4.4382	-2.15938	2.34312	-0.921583	0.356746	NA	0.535056	0.791313	1.82099	0.685305	3.13223	0.00748464	2.03302
AVL9	AVL9 cell migration associated	23.0573	-0.559643	1.49784	-0.373634	0.708676	0.998963	1.29012	4.40215	5.223	1.43782	4.79711	4.87219	3.88745
KBTBD2	kelch repeat and BTB domain containing 2	107.073	0.97462	1.036	0.94075	0.346833	0.998963	8.09274	5.50782	5.67557	6.62534	5.8515	6.73525	5.4613
RP9	RP9 pre-mRNA splicing factor	661.317	1.69381	1.02567	1.65142	0.0986521	0.998963	11.0205	8.53265	8.43537	8.60709	8.27496	8.75908	7.41858
FKBP9	FKBP prolyl isomerase 9	42.0338	0.776952	1.61694	0.480507	0.630867	0.998963	1.38566	4.94405	6.03293	5.96543	5.47984	0.564155	4.93204
NT5C3A	5'-nucleotidase, cytosolic IIIA	7.38742	2.33279	2.53752	0.919321	0.357928	0.998963	0.418653	2.7324	3.97478	0.591693	2.24551	-0.338743	-0.653578
BBS9	Bardet-Biedl syndrome 9	4.44332	0.253289	2.48376	0.101978	0.918774	NA	0.459393	0.17782	3.03914	0.609698	2.31764	-0.108231	1.55982
BMPER	BMP binding endothelial regulator	15.5094	0.502052	1.96991	0.25486	0.798831	0.998963	0.871429	4.39555	4.66501	1.06796	4.33376	0.157293	3.01076
DPY19L1	dpy-19 like C-mannosyltransferase 1	72.4357	0.81567	1.9801	0.411934	0.680388	0.998963	1.25052	6.64149	7.19399	1.42782	6.05042	0.359871	5.71893
TBX20	T-box transcription factor 20	1.56641	4.68333	3.73509	1.25387	0.209888	NA	-0.0360829	1.18935	0.984972	0.0575378	-0.504213	-0.457365	-0.500096
HERPUD2	HERPUD family member 2	93.8103	-0.307755	1.66667	-0.184652	0.853502	0.998963	7.00215	5.56443	6.67682	1.87718	6.77325	0.79455	7.1232
SEPTIN7	septin 7	141.524	-0.131757	1.22847	-0.107253	0.914589	0.998963	6.18372	7.47964	7.81779	2.43535	7.16342	6.84593	7.26159
EEPD1	endonuclease/exonuclease/phosphatase family domain containing 1	86.5676	0.0229911	1.22614	0.0187508	0.98504	0.998963	2.01634	6.149	6.18726	7.32119	6.22644	5.83228	6.70947
MATCAP2	microtubule associated tyrosine carboxypeptidase 2	6.4496	-1.16702	2.09693	-0.556537	0.577844	0.998963	0.774156	2.46978	2.67946	0.941636	3.27229	0.270726	3.1104
ANLN	anillin, actin binding protein	3.36028	0.273392	2.98536	0.0915773	0.927034	NA	0.402556	1.52919	2.25774	0.538425	-0.221641	-0.0963846	2.2029
AOAH	acyloxyacyl hydrolase	24.8775	8.57324	2.06512	4.15145	3.30374e-05	0.0195062	5.93288	3.95798	4.33008	0.606012	-1.35681	-0.618814	-1.25813
ELMO1	engulfment and cell motility 1	14.2142	2.31293	2.37369	0.974401	0.329857	0.998963	0.519861	4.43523	4.71852	0.714208	3.2128	-0.355599	-0.857743
GPR141	G protein-coupled receptor 141	1.17869	2.63144	3.70212	0.710794	0.477212	NA	0.0114558	0.696092	0.775428	0.0900235	0.0312589	-0.309668	-0.333631
SFRP4	secreted frizzled related protein 4	11.2115	-0.931999	1.99151	-0.467987	0.639794	0.998963	0.832251	3.29587	3.67525	1.0199	4.42074	0.183007	3.19817
EPDR1	ependymin related 1	61.1575	-0.505873	1.24616	-0.405945	0.684783	0.998963	6.3253	5.16071	6.07719	2.00449	5.2141	6.92675	4.98512
STARD3NL	STARD3 N-terminal like	22.9447	1.64105	1.65645	0.990698	0.321833	0.998963	1.0384	4.53744	4.80641	5.37665	4.42157	0.314349	2.27394
MLH1	mutL homolog 1	269.637	0.440267	0.727176	0.605449	0.544881	0.998963	8.10545	8.21236	7.96166	8.49454	7.59489	7.20183	8.40152
LOC132328808	uncharacterized LOC132328808	2.06887	-4.04121	3.61996	-1.11637	0.264265	NA	-0.662621	-1.32461	-1.32364	-0.553574	-1.32353	-1.2007	0.888333
TRANK1	tetratricopeptide repeat and ankyrin repeat containing 1	40.677	2.53972	1.60394	1.58342	0.113325	0.998963	6.56863	5.61917	5.11727	1.34712	4.55974	0.345608	2.68081
DCLK3	doublecortin like kinase 3	24.014	4.47122	1.93195	2.31435	0.0206484	0.643598	0.605803	4.15732	3.33499	6.05219	2.3212	-0.323007	-0.943181
STAC	SH3 and cysteine rich domain	1.02739	-1.20791	3.60803	-0.334785	0.737788	NA	-0.264075	-0.641521	0.0134062	-0.192367	-0.641233	-0.616349	0.757449
ARPP21	cAMP regulated phosphoprotein 21	9.18196	1.28193	2.12641	0.602858	0.546603	0.998963	0.704771	4.21973	3.26824	0.88589	2.0777	3.03058	-0.293782
PDCD6IP	programmed cell death 6 interacting protein	95.3875	1.50936	1.22445	1.23269	0.217692	0.998963	7.71148	6.76896	6.82508	2.15527	5.93684	5.21976	5.43897
ICE1	interactor of little elongation complex ELL subunit 1	117.208	-1.40865	1.54064	-0.914326	0.360546	0.998963	1.85637	6.67089	6.9874	2.04137	6.66344	7.91052	6.57881
NFX1	nuclear transcription factor, X-box binding 1	182.92	0.440143	0.739537	0.595161	0.551736	0.998963	7.88388	7.81295	7.62584	7.13763	7.45565	6.52121	7.60712
LOC132328986	uncharacterized LOC132328986	2.88565	-1.59966	3.07934	-0.519482	0.603425	NA	0.376515	-0.187982	1.60283	0.504114	1.54025	-0.086164	2.19935
LOC132328974	solute carrier family 12 member 7	70.8586	0.391042	1.22654	0.318817	0.749865	0.998963	6.37191	6.46029	6.65518	2.09612	6.25519	4.42856	6.14597
LOC132328991	uncharacterized LOC132328991	210.379	-0.826028	1.1062	-0.746727	0.455229	0.998963	5.12546	7.89785	5.59447	8.08364	6.88032	8.78562	7.48203
AMPH	amphiphysin	10.4516	0.309624	2.02943	0.152567	0.87874	0.998963	0.809233	3.49068	4.1437	0.994684	2.5437	0.167022	3.83879
VPS41	VPS41 subunit of HOPS complex	32.047	-1.04871	1.53244	-0.684337	0.493762	0.998963	1.32639	4.2934	5.61008	1.48517	5.86349	3.84157	5.17688
LOC132329039	uncharacterized LOC132329039	20.4254	2.62316	1.76797	1.48372	0.137884	0.998963	5.9728	2.85282	2.41217	0.979769	2.82285	-0.0479036	2.81163
YAE1	YAE1 maturation factor of ABCE1	37.0815	-0.648366	1.33541	-0.485517	0.62731	0.998963	5.71759	4.08442	5.05899	1.70373	4.63468	6.29737	3.44288
LOC132324225	mediator of RNA polymerase II transcription subunit 1-like	18.4408	-0.920214	2.02322	-0.454826	0.649234	0.998963	0.848663	4.08416	4.35348	1.04913	3.58341	5.25139	-0.449827
RALA	RAS like proto-oncogene A	289.244	0.696725	0.940057	0.741152	0.458601	0.998963	9.32077	7.20487	7.06457	8.40456	7.37412	8.33547	7.25215
CDK13	cyclin dependent kinase 13	195.24	1.18996	0.756283	1.57344	0.115617	0.998963	7.99615	7.3244	7.34154	8.55964	6.65079	6.95394	7.09082
MPLKIP	M-phase specific PLK1 interacting protein	44.7461	0.734868	1.33192	0.551735	0.58113	0.998963	6.87831	4.37282	4.94562	1.76531	5.53495	4.60636	4.30782
SUGCT	succinyl-CoA:glutarate-CoA transferase	67.5365	-1.68706	1.44519	-1.16736	0.243064	0.998963	1.65463	6.2507	5.34116	1.83145	6.90863	6.17892	6.27002
INHBA	inhibin subunit beta A	2.14173	-2.04621	3.58427	-0.570885	0.568078	NA	-0.195029	-0.814006	0.443786	-0.0840426	-0.812972	-0.725371	1.5377
GLI3	GLI family zinc finger 3	0.622973	3.69944	3.75267	0.985816	0.324223	NA	-0.693576	-1.00213	0.0794371	-0.643833	-1.00198	-0.941736	-1.00092
C1H7orf25	chromosome 1 C7orf25 homolog	306.334	-0.377589	0.687254	-0.549417	0.58272	0.998963	8.58326	7.80527	8.00617	7.87229	8.07205	8.51466	8.61315
PSMA2	proteasome 20S subunit alpha 2	306.867	0.539538	1.32001	0.408736	0.682733	0.998963	9.22542	8.16962	8.30586	2.76476	8.41973	6.80068	7.81369
MRPL32	mitochondrial ribosomal protein L32	333.918	-0.437414	1.08121	-0.404559	0.685801	0.998963	4.8649	7.57676	7.99783	9.2201	8.5965	7.99945	8.78133
STK17A	serine/threonine kinase 17a	125.361	-0.493756	1.17681	-0.41957	0.6748	0.998963	7.56367	6.64657	6.59857	2.4067	7.09822	6.84059	7.28955
LOC132329157	cytochrome c oxidase assembly factor 1 homolog	29.727	1.52805	1.69636	0.900786	0.367702	0.998963	1.05794	3.71645	4.24748	6.3393	4.55878	0.283325	3.64208
BLVRA	biliverdin reductase A	14.0068	-1.4638	2.08849	-0.700892	0.48337	0.998963	0.727834	2.31003	4.06127	0.921797	-0.573325	4.9192	3.39595
VOPP1	VOPP1 WW domain binding protein	5.52504	0.802313	2.69516	0.297687	0.765942	0.998963	0.478916	2.4892	3.12319	0.639592	2.73473	-0.148908	-0.364531
LANCL2	LanC like glutathione S-transferase 2	27.8348	-0.986685	1.55102	-0.636151	0.524678	0.998963	1.26464	4.85006	5.01968	1.41904	4.85196	3.14582	5.74886
EGFR	epidermal growth factor receptor	1122.81	0.248977	0.832217	0.299173	0.764808	0.998963	10.3933	10.6066	10.3946	8.50791	10.3019	10.0472	9.45341
LOC132329240	uncharacterized LOC132329240	295.072	-1.69265	0.752922	-2.2481	0.0245695	0.684345	7.64068	7.00925	7.71912	6.71695	8.65018	9.237	8.2313
SEC61G	SEC61 translocon subunit gamma	68.7169	0.865944	1.20273	0.719985	0.471534	0.998963	6.55553	6.26048	6.86381	2.07526	5.78202	5.84635	4.64655
TPK1	thiamin pyrophosphokinase 1	92.4485	0.976825	1.22557	0.79704	0.425428	0.998963	2.0137	6.95449	6.87871	7.25985	6.30567	5.78144	5.37034
CNTNAP2	contactin associated protein 2	76.5365	1.52663	1.17187	1.30273	0.192668	0.998963	5.86325	3.54761	7.04381	7.2402	4.51754	6.14579	4.10807
CUL1	cullin 1	138.271	0.130857	1.23142	0.106265	0.915372	0.998963	7.82284	7.16972	7.04743	2.41848	6.80208	6.11421	7.50883
EZH2	enhancer of zeste 2 polycomb repressive complex 2 subunit	274.035	1.21429	0.996556	1.21848	0.22304	0.998963	8.83741	8.16543	8.74923	7.02212	8.13927	5.23365	7.22671
PDIA4	protein disulfide isomerase family A member 4	1988.91	1.09422	0.901147	1.21425	0.224653	0.998963	9.57794	11.6531	11.9148	10.5816	10.7893	9.47205	10.2909
LOC132329338	uncharacterized LOC132329338	53.9504	4.55385	1.61141	2.82601	0.00471318	0.346482	0.972106	6.55404	3.87526	7.01162	3.01247	0.0908349	2.23059
CRTAP	cartilage associated protein	42.3177	-2.44376	1.3305	-1.83672	0.0662514	0.968046	1.43417	4.38874	4.89257	1.60138	5.89325	6.40059	5.3754
SUSD5	sushi domain containing 5	0.623498	0.970888	3.6759	0.264123	0.791686	NA	-0.456669	-0.723444	-0.00632218	-0.406894	-0.239518	-0.704992	-0.72245
LOC132329357	uncharacterized LOC132329357	2.76242	0.203977	3.11042	0.0655786	0.947713	NA	0.387004	1.50864	1.80721	0.512196	-0.141891	-0.0515556	1.94466
FBXL2	F-box and leucine rich repeat protein 2	33.8983	2.02916	1.55083	1.30844	0.190725	0.998963	5.98446	4.7946	5.80816	1.39998	4.22879	0.44478	3.98306
UBP1	upstream binding protein 1	218.652	0.166185	1.4398	0.115423	0.90811	0.998963	8.74349	7.20357	7.53417	2.46195	7.76432	4.35384	8.17165
CLASP2	cytoplasmic linker associated protein 2	200.608	0.372154	0.655953	0.567349	0.570477	0.998963	8.02642	7.50299	7.62725	7.85507	7.58814	7.35981	7.40154
HUS1	HUS1 checkpoint clamp component	67.9771	-1.32707	1.45385	-0.912799	0.361348	0.998963	1.69216	6.27906	5.91573	1.86899	6.52613	6.27835	6.44264
TNS3	tensin 3	181.522	-0.754182	0.823745	-0.915553	0.359902	0.998963	6.40677	7.02375	7.46152	7.47558	6.71103	8.37121	7.79578
IGFBP3	insulin like growth factor binding protein 3	19.426	0.265404	1.55144	0.171069	0.864169	0.998963	1.19393	5.07252	4.74404	1.34496	4.47364	3.89448	3.27812
IGFBP1	insulin like growth factor binding protein 1	136.9	-1.57216	2.01937	-0.778542	0.436249	0.998963	1.44153	7.18226	6.32283	1.62783	8.31231	0.50801	7.10111
CCDC201	coiled-coil domain containing 201	0.906667	1.45206	3.67183	0.395459	0.692504	NA	-0.297533	-0.641839	0.566343	-0.231781	-0.0363133	-0.621619	-0.63992
ADCY1	adenylate cyclase 1	1.4755	-2.11971	3.59737	-0.589239	0.555701	NA	-0.264087	-0.77579	-0.0710807	-0.173709	1.27951	-0.714966	-0.770927
RAMP3	receptor activity modifying protein 3	98.759	0.255809	1.41686	0.180546	0.856724	0.998963	1.88548	5.35902	5.58617	7.9599	6.10853	7.08219	4.79633
LRRC14B	leucine rich repeat containing 14B	1.57014	0.578435	3.61022	0.160222	0.872706	NA	0.169294	1.21755	0.47608	0.263045	1.0013	-0.182804	-0.21906
BRD9	bromodomain containing 9	1768.13	1.59832	1.21059	1.32028	NA	NA	12.5734	9.29064	9.37697	9.13995	8.6888	10.6025	8.78936
TRIP13	thyroid hormone receptor interactor 13	7.68229	-3.63777	2.08158	-1.7476	0.0805329	0.998963	0.515257	0.776592	1.34756	0.689826	3.44461	-0.202946	3.90866
COL15A1	collagen type XV alpha 1 chain	15.1849	1.03681	1.34889	0.76864	0.442107	0.998963	3.86097	3.70052	3.91206	4.54768	3.34636	0.691407	3.95523
TGFBR1	transforming growth factor beta receptor 1	225.919	-0.394153	0.691919	-0.569653	0.568913	0.998963	7.7445	7.67754	7.80167	7.37046	7.5227	7.87888	8.40966
RECK	reversion inducing cysteine rich protein with kazal motifs	47.0897	-3.53799	1.32838	-2.66339	0.00773572	0.411108	1.2804	3.81425	4.02108	1.44878	4.61439	6.98729	5.93542
ADNP2	ADNP homeobox 2	136.147	-0.825614	0.710501	-1.16202	0.245229	0.998963	6.87231	6.74634	6.89147	6.33376	7.6678	6.93512	7.54805
RBFA	ribosome binding factor A	125.216	0.189097	1.21616	0.155487	0.876437	0.998963	7.68591	7.32573	6.56607	2.38339	6.76236	6.20439	7.15603
LOC132329684	probable 2-ketogluconate reductase	153.5	0.0903012	1.24497	0.0725326	0.942178	0.998963	6.39133	7.94662	7.75633	2.46436	7.05087	6.7253	7.44463
LOC132329729	probable 2-ketogluconate reductase	55.4524	2.13524	1.73444	1.23109	0.21829	0.998963	7.27444	5.81835	3.90286	1.35442	3.04977	0.310922	5.30868
LOC132329692	probable 2-ketogluconate reductase	73.3039	-0.802077	1.5474	-0.518338	0.604223	0.998963	1.67067	6.8062	6.04679	1.8488	6.10463	5.39194	7.00122
TXNL4A	thioredoxin like 4A	104.542	0.50198	0.789662	0.63569	0.524978	0.998963	7.23316	6.4744	6.48947	7.04078	7.01558	5.98268	5.97234
HSBP1L1	heat shock factor binding protein 1 like 1	48.3871	-0.89327	1.24112	-0.71973	0.471691	0.998963	6.30554	4.35752	4.69265	1.88018	4.98582	6.45493	5.57654
SLC66A2	solute carrier family 66 member 2	227.554	1.38348	1.41108	0.980435	0.326872	0.998963	7.44946	7.13962	6.83378	9.18961	7.35702	1.37729	7.33511
CTDP1	CTD phosphatase subunit 1	69.1247	0.311515	1.21391	0.256621	0.797471	0.998963	7.15703	5.91266	5.76076	2.09075	6.29516	5.44492	5.6115
NFATC1	nuclear factor of activated T cells 1	2.5134	2.33504	3.11785	0.748925	0.453902	NA	0.305765	1.98477	1.60564	0.425709	-0.225579	-0.141637	0.9185
ATP9B	ATPase phospholipid transporting 9B (putative)	44.0314	1.62532	1.36748	1.18855	0.234615	0.998963	1.47857	4.84449	4.62755	7.02957	4.66546	3.58446	4.4665
LOC132329817	uncharacterized LOC132329817	1.23372	-0.182301	3.60684	-0.0505433	0.959689	NA	-0.107073	-0.505582	0.705637	-0.0261609	-0.505216	-0.47377	0.816868
ALDH5A1	aldehyde dehydrogenase 5 family member A1	206.653	0.17606	1.74127	0.10111	0.919463	0.998963	8.59668	7.20959	7.2391	2.19593	7.58042	1.07145	8.07924
GPLD1	glycosylphosphatidylinositol specific phospholipase D1	830.375	-0.179028	0.927488	-0.193025	0.846939	0.998963	9.50597	10.1168	9.97698	7.34657	8.93772	9.96563	10.0482
MRS2	magnesium transporter MRS2	120.975	0.332411	0.717615	0.463216	0.64321	0.998963	7.18497	6.64668	7.14614	7.04224	6.21951	6.83575	7.03874
DCDC2	doublecortin domain containing 2	145.016	1.01966	1.25314	0.81369	0.415823	0.998963	8.67704	6.14799	6.50047	5.21356	5.35335	7.56441	4.35116
NRSN1	neurensin 1	2.31043	2.75562	3.18812	0.864339	0.387402	NA	0.217116	1.17386	2.00768	0.332351	0.5884	-0.239908	-0.310608
LOC132329854	uncharacterized LOC132329854	1.75972	-3.81132	3.62237	-1.05216	0.292726	NA	-0.665118	-1.24162	-1.24093	-0.565097	0.671594	-1.1474	-1.23525
SOX4	SRY-box transcription factor 4	104.948	0.296744	0.850159	0.349045	0.727055	0.998963	7.16498	6.53508	6.72951	6.61407	5.76481	7.34777	5.79931
LOC132329886	uncharacterized LOC132329886	9.19991	-0.360414	2.03456	-0.177145	0.859394	0.998963	0.819023	3.22302	3.6405	1.00021	2.8336	0.225649	3.88209
CDKAL1	CDK5 regulatory subunit associated protein 1 like 1	43.2049	-1.70913	1.38494	-1.23408	0.217173	0.998963	1.51151	4.9671	5.41585	1.67921	5.70327	6.11017	5.73696
E2F3	E2F transcription factor 3	45.3896	2.19194	1.73682	1.26204	0.206934	0.998963	6.93137	5.26187	4.70205	1.28684	1.83165	0.248896	5.07005
MBOAT1	membrane bound O-acyltransferase domain containing 1	11.3963	1.70244	2.46935	0.689425	0.490556	0.998963	0.471322	4.6871	3.08392	0.659469	3.27655	-0.375214	-0.811525
ID4	inhibitor of DNA binding 4	83.6404	-1.1485	1.51882	-0.756181	0.449541	0.998963	1.73673	6.88986	5.93543	1.91778	7.03574	6.73465	5.95211
RNF144B	ring finger protein 144B	7.03975	0.46921	2.10857	0.222525	0.823905	0.998963	0.762108	3.33095	3.25019	0.933218	2.06117	0.224307	3.14123
DEK	DEK proto-oncogene	167.822	-0.678695	1.0011	-0.677951	0.497803	0.998963	8.19478	5.75889	6.60747	6.04834	7.28848	8.29775	6.77819
KDM1B	lysine demethylase 1B	175.83	-0.548433	1.21328	-0.452025	0.651251	0.998963	2.36871	7.20175	7.46047	7.72436	7.57903	7.24202	7.88435
TPMT	thiopurine S-methyltransferase	392.613	-1.1603	1.28002	-0.906463	0.364691	0.998963	2.72626	7.81997	8.78692	8.13593	9.26852	8.25348	9.12911
NHLRC1	NHL repeat containing E3 ubiquitin protein ligase 1	11.4275	-2.73342	2.143	-1.27551	0.202128	0.998963	0.529752	1.52872	2.75962	0.717982	-0.793258	4.9323	2.24712
KIF13A	kinesin family member 13A	53.6472	-0.513397	1.21906	-0.42114	0.673653	0.998963	6.34913	4.10851	5.91321	1.96843	5.44911	6.08991	5.92966
SIRT5	sirtuin 5	211.364	0.393236	0.886859	0.443404	0.657474	0.998963	7.22305	7.65917	7.2492	8.60408	7.95477	6.08472	7.72396
NOL7	nucleolar protein 7	147.303	-0.191627	1.20865	-0.158546	0.874026	0.998963	2.29351	6.9791	7.52434	7.54684	7.17653	7.3082	7.07448
RANBP9	RAN binding protein 9	220.329	-0.664063	1.21238	-0.547734	0.583874	0.998963	8.26912	7.28827	7.46925	2.66631	8.08649	7.7119	8.06532
MCUR1	mitochondrial calcium uniporter regulator 1	261.534	0.954645	0.803696	1.18782	0.234905	0.998963	8.53955	7.43275	7.65075	8.9229	7.25846	7.09025	7.91649
CD83	CD83 molecule	5.28022	1.10452	2.71427	0.40693	0.684059	0.998963	0.469597	2.46146	3.1104	0.628189	-0.351345	-0.137135	2.51131
JARID2	jumonji and AT-rich interaction domain containing 2	231.383	1.47678	0.970763	1.52126	0.128195	0.998963	9.4114	7.22239	7.36157	6.75013	6.95648	6.86034	6.94805
DTNBP1	dystrobrevin binding protein 1	114.974	-0.895854	0.905793	-0.989028	0.32265	0.998963	7.39928	5.69721	6.05945	5.60937	6.3862	7.30655	7.53427
MYLIP	myosin regulatory light chain interacting protein	49.3502	0.787415	1.683	0.467864	0.639882	0.998963	1.31241	6.33793	6.50969	1.48284	4.17415	5.95648	2.93216
GMPR	guanosine monophosphate reductase	34.6762	0.886357	1.60058	0.553771	0.579736	0.998963	6.16832	4.73956	5.04118	1.4757	4.94583	0.519304	4.83156
ATXN1	ataxin 1	186.883	0.935904	0.653864	1.43134	0.152331	0.998963	7.76302	7.50856	7.96268	7.95614	6.93586	7.13305	7.00584
LOC132330130	uncharacterized LOC132330130	11.0904	-0.928087	2.02466	-0.458392	0.646671	0.998963	0.795351	3.98996	2.48076	0.982667	4.33354	0.128047	3.29247
RBM24	RNA binding motif protein 24	32.3536	1.09564	1.7247	0.635266	0.525255	0.998963	6.05158	5.21068	4.18442	1.32537	3.58277	5.17522	-0.268426
CAP2	cyclase associated actin cytoskeleton regulatory protein 2	5.12612	-1.27916	2.22921	-0.573819	0.56609	NA	0.680789	2.31237	1.97682	0.837998	3.25552	0.343565	1.96096
FAM8A1	family with sequence similarity 8 member A1	174.631	-0.170135	1.00672	-0.169	0.865797	0.998963	7.90654	7.22746	7.67955	4.95387	8.0945	6.25285	7.43748
NUP153	nucleoporin 153	73.2552	-0.78379	1.15641	-0.677781	0.497911	0.998963	1.96959	5.87263	5.8361	6.50691	6.37907	6.7974	5.94015
LOC132330201	tRNA selenocysteine 1-associated protein 1-like	219.687	0.868979	0.828179	1.04927	0.294056	0.998963	8.60705	7.99593	8.0757	6.65893	7.48828	7.5299	6.6336
PAK1IP1	PAK1 interacting protein 1	30.6101	0.725651	1.37809	0.526562	0.598498	0.998963	2.71946	5.54449	5.92137	1.59399	3.96303	4.22841	4.88829
LOC132330236	transmembrane protein 14C-like	319.103	-0.76632	0.750152	-1.02155	0.306992	0.998963	8.06219	7.89415	8.41724	7.27264	8.33316	9.14617	8.17742
GFOD1	Gfo/Idh/MocA-like oxidoreductase domain containing 1	4.26862	-1.01919	2.45966	-0.414361	0.67861	NA	0.539424	0.377449	2.50489	0.687728	2.65445	0.167452	2.00724
TBC1D7	TBC1 domain family member 7	26.2481	-0.613417	1.91248	-0.320744	0.748404	0.998963	1.00189	5.02848	4.86662	1.20888	4.80828	0.233743	5.41212
PHACTR1	phosphatase and actin regulator 1	3.58105	5.84204	3.24768	1.79884	0.0720446	NA	0.0574704	2.43993	2.20841	0.196722	-0.811122	-0.632796	-0.793039
EDN1	endothelin 1	2.53395	2.34691	3.14788	0.745554	0.455937	NA	0.219088	0.950616	2.21954	0.339486	-0.360042	-0.268876	0.847018
HIVEP1	HIVEP zinc finger 1	109.415	0.983135	0.84036	1.1699	0.242043	0.998963	6.79814	7.28476	7.06932	6.89394	6.65143	4.79727	6.4821
LOC132330301	uncharacterized LOC132330301	11.3973	-1.4197	1.98138	-0.716521	0.47367	0.998963	0.809039	3.1858	3.34162	0.997189	4.61212	0.147709	3.23021
LOC132330303	uncharacterized LOC132330303	44.2725	-1.50234	1.92435	-0.780703	0.434977	0.998963	1.06023	5.77813	4.2542	1.26778	6.39488	0.222281	5.94118
TMEM170B	transmembrane protein 170B	1.97899	3.95544	3.33232	1.18699	0.235231	NA	0.0891728	1.08954	1.70253	0.195734	-0.430822	-0.365683	-0.0667451
NEDD9	neural precursor cell expressed, developmentally down-regulated 9	11.9476	1.1009	2.0405	0.539524	0.589526	0.998963	0.748932	3.32882	4.74095	0.938486	3.62875	0.040917	2.12007
SMIM13	small integral membrane protein 13	95.7191	0.0628483	1.23897	0.0507261	0.959544	0.998963	7.69566	5.85746	6.08215	2.22636	6.5362	6.36158	6.38406
ELOVL2	ELOVL fatty acid elongase 2	1410.55	-1.32534	0.748356	-1.771	0.0765608	0.998963	9.29294	9.53699	10.1646	10.0694	11.4269	10.9949	10.0629
SYCP2L	synaptonemal complex protein 2 like	1.22163	-0.201264	3.60699	-0.0557984	0.955502	NA	-0.110846	0.684735	-0.506562	-0.0304423	-0.506527	-0.475583	0.809879
MAK	male germ cell associated kinase	0.680787	-0.786169	3.63042	-0.21655	0.828559	NA	-0.443785	-0.731668	-0.316031	-0.390522	0.163478	-0.709504	-0.730485
LOC132330352	transmembrane protein 14C-like	180.979	-0.56729	1.10436	-0.513681	0.607475	0.998963	8.2756	6.7632	6.95023	3.67671	7.79606	7.52107	7.65658
LOC132326663	uncharacterized LOC132326663	1.00107	-3.0011	3.63463	-0.825698	0.408976	NA	-0.648626	-1.08063	-1.08034	-0.578178	-1.08031	-1.00008	0.477047
TFAP2A	transcription factor AP-2 alpha	1.40362	0.0596894	3.60501	0.0165573	0.98679	NA	-0.0673955	-0.500332	0.966922	0.0203011	-0.499874	-0.461062	0.895262
LOC132330383	uncharacterized LOC132330383	80.4953	0.564121	1.92781	0.292623	0.76981	0.998963	5.91802	1.33766	-0.754149	7.51246	2.43396	6.9214	2.11869
SLC35B3	solute carrier family 35 member B3	45.3461	-0.941115	1.48161	-0.635197	0.5253	0.998963	1.52113	5.6155	5.8111	1.69	6.2365	4.89556	5.63978
EEF1E1	eukaryotic translation elongation factor 1 epsilon 1	14.6541	0.110181	1.94412	0.0566741	0.954805	0.998963	0.908397	4.30799	4.39201	1.10352	3.98101	0.228906	3.98216
BLOC1S5	biogenesis of lysosomal organelles complex 1 subunit 5	215.948	0.773456	0.838048	0.922926	0.356046	0.998963	8.52095	7.81523	8.15868	6.72178	6.85725	6.86543	7.89984
LOC132326980	uncharacterized LOC132326980	1.13454	-3.18007	3.63131	-0.875737	0.381173	NA	-0.703707	-1.14365	-1.14333	-0.627076	-1.14329	-1.086	0.306173
TXNDC5	thioredoxin domain containing 5	15.569	0.650003	1.28629	0.505331	0.613326	0.998963	1.30952	4.02201	3.70835	4.88614	3.36083	3.89566	3.1916
BMP6	bone morphogenetic protein 6	21.5526	0.935026	1.92994	0.484484	0.628042	0.998963	0.927369	4.73726	5.47444	1.13095	4.18805	0.162862	3.98382
DSP	desmoplakin	23.2335	8.46353	2.70146	3.13295	0.00173058	0.214628	-0.16307	2.91787	-2.16962	6.28946	-2.16814	-1.18552	-2.06452
RIOK1	RIO kinase 1	316.907	1.51945	0.831536	1.82728	0.0676571	0.970279	9.47573	7.97771	7.99834	8.54073	7.51486	7.75933	6.55417
SSR1	signal sequence receptor subunit 1	412.392	0.603777	0.790181	0.7641	0.444807	0.998963	8.27762	9.30973	9.38627	7.74772	8.35371	8.20877	8.47723
RREB1	ras responsive element binding protein 1	248.73	-0.367408	1.34456	-0.273255	0.784657	0.998963	8.95692	7.28313	6.69655	2.62437	7.91208	8.57106	7.00105
LOC132330471	uncharacterized LOC132330471	27.2806	-3.04078	1.43134	-2.12443	0.0336338	0.778533	1.09972	1.83947	4.18623	1.28832	5.61815	5.57692	4.49897
LOC132330496	uncharacterized LOC132330496	0.792875	3.92445	3.75113	1.04621	0.295466	NA	-0.623758	-0.995101	0.396415	-0.56406	-0.994876	-0.921579	-0.993217
F13A1	coagulation factor XIII A chain	41.0978	3.79557	1.38934	2.73191	0.00629683	0.367632	2.55587	4.71993	5.64255	6.78154	3.03344	0.333925	3.01174
LY86	lymphocyte antigen 86	183.894	1.05812	1.30164	0.81291	0.41627	0.998963	6.56699	8.30938	8.51528	2.46944	7.10711	6.80329	6.36448
NRN1	neuritin 1	14.6119	5.88556	2.87801	2.04501	NA	NA	-0.159476	-2.06043	6.26079	0.0355775	0.232164	-1.13257	-1.95664
LOC132330597	uncharacterized LOC132330597	1.57608	4.69157	3.73479	1.25618	0.20905	NA	-0.0830758	0.652056	1.36217	0.0108808	-0.570685	-0.521576	-0.566349
FARS2	phenylalanyl-tRNA synthetase 2, mitochondrial	143.327	1.63091	1.69077	0.964597	0.334747	0.998963	6.26602	8.23497	7.83141	1.97266	6.12066	0.858217	6.67248
LYRM4	LYR motif containing 4	68.5063	2.16453	1.66158	1.30269	0.192679	0.998963	7.64462	5.26065	5.70847	1.55297	5.36207	0.494733	4.3575
PPP1R3G	protein phosphatase 1 regulatory subunit 3G	103.419	0.425377	1.66853	0.254941	0.798769	0.998963	7.54892	6.72781	6.22116	1.91904	6.36358	0.82621	7.02246
RPP40	ribonuclease P/MRP subunit p40	32.5779	-0.613074	1.91665	-0.319867	0.749069	0.998963	1.04496	5.47481	5.02965	1.25271	5.1877	0.254714	5.69121
CDYL	chromodomain Y like	150.418	0.477936	1.23741	0.38624	0.699319	0.998963	8.27745	5.24462	5.1661	7.63986	5.49277	7.95189	5.09825
ECI2	enoyl-CoA delta isomerase 2	486.196	0.962725	0.862973	1.11559	0.264597	0.998963	9.43382	9.73292	9.10821	7.43693	7.85836	8.8419	8.16421
PRPF4B	pre-mRNA processing factor 4B	292.594	-0.511069	0.773208	-0.660973	0.50863	0.998963	7.67155	8.33102	8.28403	7.29389	7.98206	8.99312	7.93821
LOC132330676	uncharacterized LOC132330676	6.33568	1.00141	2.11683	0.473072	0.636162	0.998963	0.739762	2.96321	3.46975	0.906483	2.29286	0.221306	2.3776
PXDC1	PX domain containing 1	25.5093	0.203321	1.50693	0.134924	0.892672	0.998963	1.31792	5.17375	5.46845	1.46926	4.30464	4.47794	4.44582
SLC22A23	solute carrier family 22 member 23	297.448	0.0604956	0.69546	0.0869865	0.930682	0.998963	8.13382	8.73244	8.11688	7.72183	8.39275	7.98207	8.13974
PSMG4	proteasome assembly chaperone 4	14.8889	0.984516	1.94922	0.505081	0.613502	0.998963	0.86652	4.3514	4.80179	1.06205	3.73494	0.1599	3.29304
LOC132330719	tubulin beta-2 chain	631.366	-0.0114005	1.26382	-0.0090207	0.992803	0.999593	3.88623	9.79831	9.01409	9.64361	7.95473	9.88345	9.02467
LOC132330725	tubulin beta-1 chain	298.944	-1.20722	1.46569	-0.823652	0.410137	0.998963	2.36939	8.76022	7.54849	4.88686	7.06852	9.32838	8.20534
BPHL	biphenyl hydrolase like	606.63	0.246849	0.928816	0.265767	0.790418	0.998963	6.93725	9.64934	9.20846	9.85221	8.91079	9.52076	8.63133
RIPK1	receptor interacting serine/threonine kinase 1	38.3363	-0.805581	1.51365	-0.532209	0.594581	0.998963	1.42888	5.6136	5.42519	1.59353	4.01246	5.79487	5.73276
LOC132330748	ribosyldihydronicotinamide dehydrogenase [quinone]-like	16.3372	1.34304	1.63914	0.81936	0.412581	0.998963	4.89529	3.62907	4.40687	1.21617	4.00774	0.370964	2.64345
LOC132330767	ribosyldihydronicotinamide dehydrogenase [quinone]-like	39.3951	2.56268	1.88543	1.3592	NA	NA	7.04392	2.25571	2.76673	1.00582	4.3204	-0.121855	2.46227
DUSP22	dual specificity phosphatase 22	66.8575	0.401147	1.24453	0.322327	0.747205	0.998963	1.87519	6.1319	6.15184	6.82912	4.80514	6.43454	5.42984
IRF4	interferon regulatory factor 4	12.9409	3.4543	1.96799	1.75525	0.0792174	0.998963	4.62988	2.92849	4.1905	0.839018	2.34237	-0.143735	-0.600229
EXOC2	exocyst complex component 2	24.9087	0.622428	1.28148	0.485709	0.627173	0.998963	5.36426	4.36919	5.08783	1.60771	4.24968	2.83274	4.79452
LOC132330824	ataxin-2-like	0.908241	-2.86663	3.63739	-0.7881	0.430638	NA	-0.597435	-1.01052	-1.01026	-0.531602	0.574314	-0.925867	-1.00809
FOXC1	forkhead box C1	2.82222	-1.13422	3.10423	-0.365379	0.714829	NA	0.389206	-0.149497	1.81888	0.515581	2.00025	-0.0549871	1.5206
GMDS	GDP-mannose 4,6-dehydratase	16.4481	0.122582	2.00207	0.0612275	0.951178	0.998963	0.847806	4.65923	4.30541	1.04573	4.74358	0.107049	2.60637
LOC132330884	uncharacterized LOC132330884	0.619346	3.69422	3.75271	0.984415	0.324911	NA	-0.481188	-0.36457	0.049563	-0.431671	-0.7529	-0.728222	-0.752004
WRNIP1	WRN helicase interacting protein 1	19.7818	-0.891689	1.69807	-0.525121	0.599499	0.998963	1.06118	4.41926	4.25253	2.66671	4.9612	0.372496	4.78322
LOC132330916	leukocyte elastase inhibitor-like	1.42994	0.822422	3.62107	0.227121	0.82033	NA	-0.0904748	-0.540605	1.17387	-0.00178409	-0.540117	-0.498952	0.645547
LOC132330943	serpin B6-like	2.51951	5.3421	3.58324	1.49086	0.135999	NA	0.0433618	1.83825	1.7354	0.163441	-0.621404	-0.518247	-0.611704
LOC132330926	serpin B6-like	1.11035	-0.127028	3.61226	-0.0351659	0.971947	NA	-0.149325	-0.521125	0.561996	-0.0737783	-0.52082	-0.494469	0.665464
LOC132330932	serpin B6-like	28.1475	1.88228	1.53852	1.22344	0.221164	0.998963	6.36381	4.03813	3.30919	2.74025	3.48204	0.359968	4.22572
LOC132330973	heterochromatin-associated protein MENT-like	12.1196	6.5124	2.54682	2.55707	0.0105558	0.479468	4.78218	-1.70195	3.30703	0.179972	-1.69065	-0.957738	-0.449433
LOC132330964	serpin B10-like	20.8842	5.89814	2.10464	2.80245	0.00507162	0.346931	6.00182	1.9957	1.92266	0.481241	0.847775	-0.734403	-1.38763
VPS4B	vacuolar protein sorting 4 homolog B	143.689	-0.0969025	1.25154	-0.0774267	0.938284	0.998963	8.09522	6.73419	6.73031	2.42113	7.25728	6.30737	7.44719
KDSR	3-ketodihydrosphingosine reductase	118.63	-0.635486	1.66891	-0.380778	0.703368	0.998963	6.37204	6.95024	6.83892	1.98458	7.66295	0.883982	7.17703
BCL2	BCL2 apoptosis regulator	42.1922	2.60461	1.48995	1.74812	0.0804439	0.998963	5.90608	4.12817	3.12677	6.69059	2.32863	0.405677	4.63011
LOC132331069	MARVEL domain-containing protein 3-like	4.46827	-0.749488	2.31146	-0.324249	0.74575	NA	0.643001	1.35077	2.62181	0.793584	1.97212	0.19956	2.80831
PHLPP1	PH domain and leucine rich repeat protein phosphatase 1	15.2341	0.168409	1.95711	0.08605	0.931427	0.998963	0.894279	4.49722	4.33725	1.09037	3.40746	0.197011	4.39335
ZCCHC2	zinc finger CCHC-type containing 2	98.3831	0.703633	1.2435	0.565849	0.571496	0.998963	2.04709	7.28897	6.59545	7.20576	6.7144	5.58757	5.77195
TNFRSF11A	TNF receptor superfamily member 11a	31.1436	0.0826283	1.62125	0.0509657	0.959353	0.998963	1.24714	5.25603	5.7809	1.40506	4.02609	5.6302	3.11043
RELCH	RAB11 binding and LisH domain, coiled-coil and HEAT repeat containing	65.8929	-1.15545	1.09806	-1.05226	0.292678	0.998963	5.26421	6.2022	5.63288	2.10956	6.25896	6.4671	6.48675
PIGN	phosphatidylinositol glycan anchor biosynthesis class N	29.769	0.520847	1.93036	0.269819	0.787299	0.998963	1.00615	5.82006	5.20846	1.21504	5.01024	0.217179	4.53424
RNF152	ring finger protein 152	37.0426	1.06401	2.03944	0.521715	0.601869	0.998963	0.895361	5.54443	6.27007	1.10709	5.49428	0.0273469	2.17881
C1H5orf22	chromosome 1 C5orf22 homolog	31.6596	-0.263592	0.935419	-0.28179	0.778105	0.998963	4.99854	4.8926	4.01671	5.26127	4.88987	5.58655	4.39784
DROSHA	drosha ribonuclease III	87.8398	-0.0839609	0.802081	-0.104679	0.916631	0.998963	6.10057	6.49649	6.86724	5.93856	6.02939	7.04766	6.12573
CDH6	cadherin 6	14.4903	6.00267	2.21685	2.70775	0.00677412	0.374707	0.134296	2.02398	0.727954	5.33857	-1.55287	-0.837736	0.233955
BASP1	brain abundant membrane attached signal protein 1	21.3787	2.65331	1.99773	1.32816	0.184125	0.998963	0.759395	5.05846	5.31603	3.5863	3.6532	-0.0840454	-0.664109
MYO10	myosin X	487.899	-0.53765	0.988831	-0.543723	0.586632	0.998963	8.53282	9.29687	8.45212	7.95092	8.87325	10.0018	6.71061
RETREG1	reticulophagy regulator 1	29.4326	0.207813	1.68962	0.122994	0.902112	0.998963	5.98509	3.39657	4.22334	1.33769	5.2374	0.397335	4.64898
ZNF622	zinc finger protein 622	138.953	0.693625	0.850569	0.815483	0.414796	0.998963	6.90138	7.22013	7.0709	7.82029	7.19331	5.31449	6.95186
FBXL7	F-box and leucine rich repeat protein 7	25.9211	4.10637	1.65703	2.47816	0.0132063	0.524946	6.3152	3.99428	3.15467	0.980415	2.25249	-0.081244	1.78975
ANKH	ANKH inorganic pyrophosphate transport regulator	40.0483	0.187041	1.5459	0.120992	0.903698	0.998963	1.43132	5.87356	6.10387	1.59713	5.14136	5.48676	4.1412
LOC132331284	uncharacterized LOC132331284	0.954677	0.523636	3.63431	0.144081	0.885436	NA	-0.219748	0.501895	-0.559063	-0.151572	-0.559039	-0.538429	0.31367
OTULIN	OTU deubiquitinase with linear linkage specificity	252.721	0.515067	0.772241	0.666977	0.504787	0.998963	8.83037	7.85431	7.78968	7.66312	7.40222	7.29756	8.18424
OTULINL	OTU deubiquitinase with linear linkage specificity like	36.5747	2.38592	1.55713	1.53225	0.12546	0.998963	6.3269	4.91268	5.66728	1.37107	3.45792	0.402542	4.29268
TRIO	trio Rho guanine nucleotide exchange factor	69.861	-0.836539	1.27232	-0.65749	0.510866	0.998963	1.86151	6.46358	6.32938	3.87379	6.28997	6.27076	6.49108
CTNND2	catenin delta 2	4.5057	5.10963	2.79934	1.8253	0.0679561	NA	0.323112	2.48191	2.84189	0.474106	-0.213843	0.669598	-0.205521
LOC132331337	uncharacterized LOC132331337	0.895262	4.04064	3.75042	1.07738	0.281308	NA	-0.24519	0.397657	0.269989	-0.180024	-0.571099	-0.55254	-0.569536
DAP	death associated protein	136.527	-0.296651	1.25683	-0.236031	0.813408	0.998963	2.21241	7.30238	7.36564	6.91082	6.06052	6.8303	7.83156
SNRNP48	small nuclear ribonucleoprotein U11/U12 subunit 48	56.582	-1.03898	1.48269	-0.700737	0.483467	0.998963	1.60573	5.54597	6.32061	1.77935	5.62617	6.51111	5.8701
ROPN1L	rhophilin associated tail protein 1 like	3.33971	2.48959	2.98479	0.834093	NA	NA	0.160637	2.7553	0.596721	0.296177	1.00455	-0.454005	-0.588936
[truncated: 14,305 more rows]

## Sheet: Table S3
Table S3. Sequences of the primers and synthesized DNA fragments used to clone genes in this study.
[truncated: 29 more rows]

[truncated: 1 more sheets: Table S4]
